# Supplementary material for: Investigating the factors that influence Chinese undergraduate students’ sustained use of open source communities
Source: PLoS One. 2024 Dec 27;19(12):e0308005. doi: 10.1371/journal.pone.0308005 (PMC11676490; doi:10.1371/journal.pone.0308005)
Supplement: S1 Data — https://doi.org/10.6084/m9.figshare.25330651.v1. (XLSX) [file pone.0308005.s002.xlsx]

## Sheet: 803
Gender	Age	Major	Grade	University	RA1	RA2	RA3	RA4	RA5	RA6	CP1	CP2	CP3	CP4	CP5	CP6	TL1	TL2	TL3	TL4	TL5	OS1	OS2	OS3	PU1	PU2	PU3	PU4	PU5	PE1	PE2	PE3	PE4	PE5	PA1	PA2	PA3	PA4	PA5	SISU1	SISU2	SISU3	RA	CP	TL	OS	PU	PE	PA
1	2	2	4	1	1	4	3	2	2	1	4	3	4	3	3	5	3	5	2	4	3	3	2	3	2	3	2	2	3	3	3	5	2	3	1	1	3	1	3	2	2	3	2.16667	3.66667	3.4	2.66667	2.4	3.2	1.8
1	2	2	3	2	3	3	3	4	3	5	5	5	5	4	4	5	4	5	3	5	3	2	3	3	5	3	4	3	5	3	3	3	4	2	4	3	3	2	3	3	3	3	3.5	4.66667	4	2.66667	4	3	3
2	3	1	3	1	3	4	5	4	3	4	4	5	5	5	5	5	5	4	5	4	5	5	4	4	5	4	4	5	5	3	5	4	5	4	4	3	3	5	5	5	5	5	3.83333	4.83333	4.6	4.33333	4.6	4.2	4
2	1	2	1	1	2	3	1	1	3	1	3	3	1	2	1	2	3	4	3	2	3	4	2	4	1	1	2	3	2	2	1	5	2	1	4	2	3	3	4	2	2	2	1.83333	2	3	3.33333	1.8	2.2	3.2
1	1	2	1	2	2	3	3	2	3	3	1	2	3	3	2	1	1	3	1	3	3	2	2	1	2	2	2	3	3	4	4	3	4	4	3	2	3	2	3	5	4	2	2.66667	2	2.2	1.66667	2.4	3.8	2.6
1	1	1	2	1	4	3	4	4	4	4	3	3	3	4	5	5	3	3	2	4	3	3	3	3	3	5	5	5	5	4	4	4	4	3	3	4	3	4	5	3	3	4	3.83333	3.83333	3	3	4.6	3.8	3.8
1	2	2	1	2	4	2	2	2	1	3	3	2	2	1	2	2	1	1	2	3	3	4	3	4	2	4	1	1	3	4	2	2	2	4	2	3	2	1	2	2	2	2	2.33333	2	2	3.66667	2.2	2.8	2
1	3	1	1	1	4	4	3	2	3	4	1	3	4	4	2	1	2	1	2	3	1	3	2	2	2	2	3	1	3	1	1	3	3	1	2	1	2	2	1	1	3	1	3.33333	2.5	1.8	2.33333	2.2	1.8	1.6
2	3	1	4	1	3	2	1	3	2	1	3	1	3	1	3	1	1	3	3	1	3	2	2	3	3	3	2	1	3	3	3	3	3	4	3	3	1	2	2	3	3	3	2	2	2.2	2.33333	2.4	3.2	2.2
1	3	4	4	2	4	3	3	3	3	3	4	4	4	4	4	5	5	5	3	4	4	5	5	4	5	5	5	4	5	4	4	4	4	3	4	3	4	3	4	4	4	5	3.16667	4.16667	4.2	4.66667	4.8	3.8	3.6
1	3	4	2	1	3	4	5	5	4	4	4	4	3	2	2	4	3	3	3	2	3	4	5	5	4	3	4	4	4	3	4	3	5	4	2	3	3	4	3	3	4	4	4.16667	3.16667	2.8	4.66667	3.8	3.8	3
2	1	2	1	1	4	5	4	4	5	4	4	4	4	5	4	3	4	4	4	4	5	4	4	3	3	5	4	4	4	5	4	4	3	4	3	4	3	5	5	4	3	4	4.33333	4	4.2	3.66667	4	4	4
1	1	1	1	1	4	4	5	5	3	5	3	5	3	3	4	5	5	3	3	4	5	4	4	5	4	3	4	3	3	3	4	4	3	4	5	4	5	5	3	5	3	3	4.33333	3.83333	4	4.33333	3.4	3.6	4.4
1	1	1	1	2	4	5	4	3	4	4	5	4	4	5	5	4	4	2	4	2	2	3	3	4	3	3	4	4	4	3	4	3	4	5	4	5	5	4	5	3	4	5	4	4.5	2.8	3.33333	3.6	3.8	4.6
1	2	3	3	2	4	2	2	3	4	3	4	4	4	4	3	5	4	4	3	3	4	4	4	3	5	3	4	5	3	5	4	5	4	4	3	3	5	4	4	5	3	3	3	4	3.6	3.66667	4	4.4	3.8
2	3	1	2	2	3	2	3	4	2	2	5	4	3	5	3	4	5	5	3	5	5	4	4	3	3	5	4	5	4	5	5	5	5	3	4	3	3	2	4	4	5	3	2.66667	4	4.6	3.66667	4.2	4.6	3.2
1	2	4	4	2	3	2	2	1	2	2	2	3	2	4	2	3	1	1	2	2	1	3	3	2	3	2	1	1	1	1	1	2	1	1	2	1	3	3	2	4	3	3	2	2.66667	1.4	2.66667	1.6	1.2	2.2
1	3	2	3	2	4	3	4	4	5	5	3	3	3	3	3	2	4	4	3	2	3	3	3	4	5	3	5	5	5	3	2	2	3	4	5	4	5	4	5	3	5	3	4.16667	2.83333	3.2	3.33333	4.6	2.8	4.6
1	3	4	1	1	3	2	4	2	3	3	3	5	3	4	5	4	4	4	4	4	4	4	5	4	5	5	5	4	4	5	3	4	5	4	5	5	5	4	3	3	4	3	2.83333	4	4	4.33333	4.6	4.2	4.4
2	3	1	4	1	3	3	3	3	3	4	2	3	4	3	2	3	1	2	3	2	3	4	2	4	3	3	3	1	2	3	2	2	1	1	3	3	2	3	3	1	1	2	3.16667	2.83333	2.2	3.33333	2.4	1.8	2.8
2	2	3	4	2	2	3	4	3	2	3	1	1	1	2	1	3	1	1	1	2	2	1	3	1	2	1	3	2	1	2	1	1	1	2	2	1	2	1	2	1	3	1	2.83333	1.5	1.4	1.66667	1.8	1.4	1.6
2	1	2	3	1	5	5	4	3	4	3	4	3	3	5	5	5	3	3	5	5	3	3	3	2	3	3	3	3	2	5	4	5	4	5	2	2	3	4	3	4	3	5	4	4.16667	3.8	2.66667	2.8	4.6	2.8
2	2	1	4	2	4	5	4	3	4	3	4	4	4	3	4	5	3	5	5	4	5	3	5	5	3	4	5	5	5	5	4	3	5	5	3	4	2	3	3	3	5	5	3.83333	4	4.4	4.33333	4.4	4.4	3
2	2	1	1	2	3	4	2	4	3	3	3	2	3	4	4	4	3	3	3	4	5	5	5	4	4	4	3	3	5	4	3	3	4	2	5	5	3	5	4	5	4	4	3.16667	3.33333	3.6	4.66667	3.8	3.2	4.4
2	1	1	1	1	1	2	2	2	2	1	3	1	1	2	1	2	2	1	3	3	1	2	3	3	2	2	3	3	3	1	1	1	3	2	2	1	1	2	1	1	3	3	1.66667	1.66667	2	2.66667	2.6	1.6	1.4
1	2	2	1	1	2	3	2	2	2	3	4	4	5	4	3	4	5	4	4	4	4	4	3	3	5	5	4	5	3	4	3	4	4	5	5	4	4	4	4	4	5	3	2.33333	4	4.2	3.33333	4.4	4	4.2
2	1	1	2	2	2	3	2	2	3	2	5	5	3	5	3	4	5	4	3	4	4	3	3	3	2	2	3	3	2	5	4	4	3	4	4	4	3	3	5	3	4	3	2.33333	4.16667	4	3	2.4	4	3.8
1	1	1	3	2	3	4	3	4	4	3	5	4	4	5	3	5	5	5	5	4	5	4	3	5	3	4	2	4	4	3	3	2	4	4	3	5	4	5	4	3	2	3	3.5	4.33333	4.8	4	3.4	3.2	4.2
2	3	3	4	1	4	3	2	3	3	3	1	2	1	1	2	2	3	3	2	2	2	2	3	1	3	3	3	3	2	2	4	2	4	3	3	2	2	2	1	3	4	2	3	1.5	2.4	2	2.8	3	2
2	3	2	4	1	3	5	4	3	5	5	5	5	4	5	5	4	4	4	4	4	4	4	4	4	5	3	3	3	5	4	5	4	4	3	2	2	3	3	4	4	5	4	4.16667	4.66667	4	4	3.8	4	2.8
1	1	2	4	2	3	4	4	4	4	4	4	3	4	3	3	3	5	4	4	3	4	3	4	2	2	3	3	3	2	4	5	4	4	4	3	2	3	3	3	4	5	5	3.83333	3.33333	4	3	2.6	4.2	2.8
1	2	1	3	1	3	3	4	3	3	2	3	3	4	4	4	5	2	4	3	3	2	3	5	4	4	5	5	3	4	5	5	4	4	5	5	5	4	5	4	3	5	5	3	3.83333	2.8	4	4.2	4.6	4.6
1	1	2	3	1	4	3	4	3	4	4	4	5	5	5	4	4	4	3	2	3	4	3	4	5	4	3	4	5	4	5	3	5	3	5	4	4	4	4	4	3	5	5	3.66667	4.5	3.2	4	4	4.2	4
2	1	2	2	2	3	3	3	1	2	1	3	2	3	2	3	3	3	2	1	2	3	3	1	3	3	2	1	1	1	2	1	2	3	2	2	1	2	2	2	1	3	1	2.16667	2.66667	2.2	2.33333	1.6	2	1.8
1	2	2	1	1	5	5	5	3	5	5	4	3	5	4	3	3	4	3	3	4	5	3	4	3	4	5	5	5	3	4	3	3	3	3	3	5	5	3	4	4	5	4	4.66667	3.66667	3.8	3.33333	4.4	3.2	4
1	3	2	3	2	4	2	3	4	2	3	5	5	3	5	3	5	3	4	5	4	3	3	3	3	5	5	4	4	5	5	4	4	4	4	3	5	5	3	4	3	4	4	3	4.33333	3.8	3	4.6	4.2	4
1	2	2	4	1	4	4	4	4	3	5	5	4	4	3	3	4	3	4	4	4	4	4	3	5	4	3	4	3	3	2	3	4	3	3	4	4	3	5	5	4	4	5	4	3.83333	3.8	4	3.4	3	4.2
1	3	1	4	1	5	4	4	4	3	4	4	3	3	5	5	3	4	5	3	5	5	5	5	3	3	4	4	3	3	4	4	4	4	5	4	3	2	3	3	5	5	3	4	3.83333	4.4	4.33333	3.4	4.2	3
2	1	2	4	1	2	2	3	4	4	4	3	1	1	2	2	2	2	3	1	2	2	1	1	3	1	2	3	1	2	2	2	2	2	2	1	2	2	1	3	2	1	3	3.16667	1.83333	2	1.66667	1.8	2	1.8
1	1	2	2	2	3	3	5	5	5	3	5	5	3	4	5	4	3	2	3	2	3	4	4	4	3	3	2	2	2	3	3	3	4	3	4	5	5	3	4	5	4	4	4	4.33333	2.6	4	2.4	3.2	4.2
1	1	2	2	2	2	2	3	3	4	3	1	3	3	3	3	1	1	1	3	1	3	2	2	1	2	4	3	3	4	3	3	1	2	2	1	2	1	3	2	2	4	3	2.83333	2.33333	1.8	1.66667	3.2	2.2	1.8
2	1	1	4	2	4	5	5	5	5	5	4	5	5	4	3	4	5	5	4	5	4	4	3	3	5	4	4	5	3	4	2	2	3	2	3	3	3	4	5	4	4	3	4.83333	4.16667	4.6	3.33333	4.2	2.6	3.6
2	2	2	2	1	3	3	3	3	4	4	4	5	5	3	5	5	4	3	3	4	5	4	5	5	5	5	5	3	5	5	3	5	5	5	3	4	4	3	4	3	5	5	3.33333	4.5	3.8	4.66667	4.6	4.6	3.6
2	3	2	4	1	4	4	5	5	4	4	3	4	3	4	4	4	3	4	5	3	4	3	3	4	5	4	5	3	5	4	4	3	3	4	3	4	5	4	3	2	2	4	4.33333	3.66667	3.8	3.33333	4.4	3.6	3.8
2	2	4	2	2	5	5	4	5	4	4	3	3	3	4	2	2	4	5	5	4	3	4	5	5	4	4	5	4	5	3	4	4	5	4	5	4	4	5	4	5	5	4	4.5	2.83333	4.2	4.66667	4.4	4	4.4
1	3	4	4	1	2	2	3	1	1	3	2	3	2	2	2	1	3	3	1	2	2	1	2	1	3	1	2	1	1	1	1	1	1	3	2	2	1	2	1	3	1	2	2	2	2.2	1.33333	1.6	1.4	1.6
1	1	1	4	2	3	3	3	3	5	4	2	3	3	2	2	3	5	4	4	3	5	3	4	5	5	3	5	5	5	3	4	4	4	4	4	5	4	4	4	3	4	3	3.5	2.5	4.2	4	4.6	3.8	4.2
1	2	1	1	2	2	3	2	2	1	1	2	3	2	1	3	1	2	2	4	3	3	2	3	2	3	2	1	2	2	2	2	3	2	2	2	2	2	3	1	2	1	2	1.83333	2	2.8	2.33333	2	2.2	2
1	2	1	4	1	4	2	4	4	2	2	4	4	3	3	3	4	4	4	3	4	3	4	4	4	4	5	4	4	5	2	4	3	2	3	4	4	3	3	2	2	2	3	3	3.5	3.6	4	4.4	2.8	3.2
2	1	4	2	1	2	2	4	3	3	3	2	4	3	4	3	4	1	2	2	2	2	2	1	1	2	2	3	1	2	1	1	1	2	2	2	3	2	4	4	3	2	2	2.83333	3.33333	1.8	1.33333	2	1.4	3
1	1	3	1	2	4	4	4	4	4	4	4	3	2	4	4	2	5	3	4	3	4	3	5	5	4	3	3	4	4	4	2	2	4	3	3	3	3	2	4	2	3	3	4	3.16667	3.8	4.33333	3.6	3	3
2	1	3	3	1	2	3	2	2	3	2	3	3	2	2	3	3	3	4	3	4	3	4	4	5	4	5	4	3	5	3	3	4	5	4	3	5	4	4	3	2	2	3	2.33333	2.66667	3.4	4.33333	4.2	3.8	3.8
2	1	2	2	1	3	2	4	2	3	2	4	3	5	5	4	3	5	5	5	5	4	5	4	3	4	3	4	3	5	3	3	3	4	4	5	5	4	3	5	5	4	5	2.66667	4	4.8	4	3.8	3.4	4.4
2	1	1	3	2	2	3	1	1	1	1	4	3	4	4	4	2	1	3	2	2	3	2	3	2	2	2	2	2	2	3	2	3	3	2	2	2	2	1	1	2	3	2	1.5	3.5	2.2	2.33333	2	2.6	1.6
1	3	1	2	1	5	3	4	4	3	4	3	4	4	4	4	5	4	3	4	4	3	4	4	4	3	3	4	5	5	4	3	4	4	3	4	2	3	2	2	4	4	4	3.83333	4	3.6	4	4	3.6	2.6
2	2	3	1	1	3	3	5	4	4	3	3	4	4	4	5	4	4	5	5	5	5	4	3	4	4	3	4	4	3	2	3	2	3	4	5	5	4	5	5	4	5	5	3.66667	4	4.8	3.66667	3.6	2.8	4.8
1	2	1	1	2	4	5	4	5	3	3	4	4	3	4	3	3	4	4	4	5	4	4	4	4	4	5	4	4	3	3	3	3	3	4	3	3	3	3	3	2	3	3	4	3.5	4.2	4	4	3.2	3
1	3	1	2	2	3	5	5	4	4	4	3	4	3	3	3	4	3	3	2	3	3	4	3	3	2	2	2	4	3	4	4	4	4	4	3	3	4	3	3	3	3	3	4.16667	3.33333	2.8	3.33333	2.6	4	3.2
1	2	4	2	2	4	5	5	5	5	3	3	4	3	5	3	3	3	4	3	4	4	3	3	4	3	4	5	4	4	3	4	4	3	4	4	4	5	3	5	4	4	4	4.5	3.5	3.6	3.33333	4	3.6	4.2
1	2	1	2	1	5	5	4	4	4	5	4	4	4	3	4	4	5	5	4	5	4	4	4	4	4	5	5	3	3	4	2	3	2	4	3	3	5	3	5	4	5	5	4.5	3.83333	4.6	4	4	3	3.8
2	3	3	2	2	2	3	4	3	3	4	5	3	3	4	3	5	2	3	4	3	3	3	4	5	4	5	4	4	4	2	3	2	3	4	4	4	3	5	4	4	4	4	3.16667	3.83333	3	4	4.2	2.8	4
2	2	4	2	2	4	3	3	4	4	3	3	2	3	3	2	3	4	3	4	4	5	5	5	4	3	4	4	4	3	5	3	5	3	5	4	4	5	3	3	5	5	5	3.5	2.66667	4	4.66667	3.6	4.2	3.8
2	3	2	3	1	2	1	2	1	2	3	2	2	2	2	2	3	2	1	1	2	1	2	3	1	2	3	2	1	2	1	3	2	1	3	2	2	2	2	1	1	1	1	1.83333	2.16667	1.4	2	2	2	1.8
1	3	1	3	2	5	3	4	5	4	4	3	3	4	2	2	3	4	5	3	4	3	3	3	4	5	4	5	4	4	3	4	4	3	4	4	4	3	5	3	4	3	4	4.16667	2.83333	3.8	3.33333	4.4	3.6	3.8
1	3	3	3	2	1	2	2	3	1	2	1	1	3	3	3	1	2	2	3	1	3	3	3	4	1	1	1	1	1	3	1	3	3	1	2	4	3	3	2	3	1	1	1.83333	2	2.2	3.33333	1	2.2	2.8
2	3	1	4	1	2	2	2	2	3	2	4	4	3	3	3	2	2	2	2	2	3	3	2	3	2	2	2	2	2	1	1	3	1	3	2	1	1	2	2	1	2	1	2.16667	3.16667	2.2	2.66667	2	1.8	1.6
2	2	4	4	1	4	4	3	4	4	4	2	3	4	4	2	2	4	4	4	4	5	4	3	4	4	5	5	4	4	5	5	5	4	3	4	4	3	5	5	5	3	5	3.83333	2.83333	4.2	3.66667	4.4	4.4	4.2
2	2	2	1	2	4	4	5	3	3	4	4	4	3	5	4	4	5	4	4	4	5	4	3	3	4	5	3	5	4	4	5	3	4	3	5	5	5	5	5	4	4	5	3.83333	4	4.4	3.33333	4.2	3.8	5
2	2	1	4	1	4	4	3	4	4	4	4	3	3	4	3	3	5	4	4	4	3	5	5	3	4	3	4	4	4	4	4	5	5	4	3	4	3	4	5	4	4	3	3.83333	3.33333	4	4.33333	3.8	4.4	3.8
1	3	3	4	1	3	4	5	5	3	4	2	3	2	4	4	4	5	5	3	5	3	3	4	4	2	3	3	2	2	5	4	5	3	4	4	2	4	4	3	3	4	5	4	3.16667	4.2	3.66667	2.4	4.2	3.4
2	1	3	4	1	4	4	5	4	3	3	3	2	3	3	4	2	3	4	2	2	4	3	4	4	4	4	4	3	4	5	5	5	4	4	4	3	3	2	4	3	4	4	3.83333	2.83333	3	3.66667	3.8	4.6	3.2
1	2	1	2	2	3	2	3	4	4	2	3	3	3	3	3	3	3	3	4	4	4	5	3	5	5	4	4	5	3	4	5	4	5	3	4	4	3	4	3	4	5	4	3	3	3.6	4.33333	4.2	4.2	3.6
1	2	2	4	2	3	4	3	3	4	3	5	3	5	3	3	3	3	4	4	4	4	3	4	4	4	2	2	2	3	4	5	4	4	4	5	5	5	5	4	4	5	4	3.33333	3.66667	3.8	3.66667	2.6	4.2	4.8
1	3	1	4	1	4	5	4	4	3	4	2	4	2	3	2	3	4	3	4	4	5	4	3	4	5	5	4	5	5	3	4	5	5	4	4	5	4	4	4	4	2	3	4	2.66667	4	3.66667	4.8	4.2	4.2
1	1	2	2	2	5	4	5	5	3	5	4	4	3	4	4	3	3	2	2	2	3	5	4	3	5	4	4	3	4	5	5	5	5	4	3	4	4	3	4	3	3	5	4.5	3.66667	2.4	4	4	4.8	3.6
2	1	1	1	1	5	3	4	3	4	5	3	4	4	3	4	2	5	3	3	3	3	4	4	3	4	4	5	4	4	4	4	4	5	4	5	5	4	4	5	4	4	3	4	3.33333	3.4	3.66667	4.2	4.2	4.6
2	3	3	2	2	5	5	5	5	5	5	5	4	5	3	5	3	3	5	5	4	3	4	4	4	3	5	4	4	4	5	4	5	4	4	4	3	4	4	4	5	4	3	5	4.16667	4	4	4	4.4	3.8
2	3	1	3	2	3	3	3	3	2	3	4	4	4	4	4	4	3	3	3	2	4	4	5	4	3	5	4	4	3	2	3	4	4	4	4	5	4	4	3	5	3	3	2.83333	4	3	4.33333	3.8	3.4	4
1	2	1	2	1	3	1	2	1	1	2	2	3	3	4	3	4	3	3	3	3	3	2	2	3	2	1	1	1	1	3	2	2	2	2	2	3	2	2	3	1	1	2	1.66667	3.16667	3	2.33333	1.2	2.2	2.4
1	2	1	3	2	4	4	5	4	4	4	4	4	3	4	3	3	4	5	4	5	3	3	3	3	4	5	4	5	4	3	3	4	4	5	4	4	4	4	4	4	3	3	4.16667	3.5	4.2	3	4.4	3.8	4
1	2	1	1	2	5	5	5	3	4	3	3	3	4	3	4	4	3	5	5	4	4	5	3	4	3	4	5	3	3	3	5	4	5	3	5	5	3	4	5	5	5	5	4.16667	3.5	4.2	4	3.6	4	4.4
1	2	1	2	2	3	5	5	3	5	5	4	3	4	2	4	2	3	4	5	5	3	5	4	4	5	5	3	5	5	3	3	3	3	3	4	3	2	2	3	4	3	4	4.33333	3.16667	4	4.33333	4.6	3	2.8
1	1	1	1	1	4	3	4	5	4	4	4	4	5	5	4	5	5	4	4	4	4	4	5	5	4	4	4	4	4	5	5	4	4	3	3	4	3	3	5	5	3	5	4	4.5	4.2	4.66667	4	4.2	3.6
2	1	3	4	1	3	2	3	3	2	2	4	5	3	4	5	4	5	3	5	4	5	5	4	3	4	5	5	5	3	4	3	4	4	5	5	4	5	4	4	5	4	5	2.5	4.16667	4.4	4	4.4	4	4.4
1	1	1	2	2	3	4	3	4	4	4	5	5	3	4	4	4	3	3	2	3	4	5	4	3	4	5	4	4	5	3	4	3	3	3	2	3	3	2	3	5	5	5	3.66667	4.16667	3	4	4.4	3.2	2.6
2	3	1	4	2	5	3	5	3	3	4	5	5	3	4	5	5	5	5	4	4	4	5	3	5	5	5	4	3	4	4	4	4	4	5	4	4	5	4	4	3	3	2	3.83333	4.5	4.4	4.33333	4.2	4.2	4.2
1	1	2	4	1	2	2	2	2	2	2	1	2	3	1	3	1	1	2	3	3	3	3	2	2	1	5	2	3	2	4	4	4	2	4	3	4	1	1	3	2	3	3	2	1.83333	2.4	2.33333	2.6	3.6	2.4
2	3	1	1	1	3	4	4	4	3	4	4	5	5	3	3	3	3	5	4	4	4	4	5	4	4	3	4	5	5	4	2	2	3	3	5	4	4	4	4	4	4	5	3.66667	3.83333	4	4.33333	4.2	2.8	4.2
2	3	1	2	1	3	5	5	3	4	4	5	4	4	4	4	5	3	3	3	3	3	2	3	3	4	5	4	4	3	4	4	3	4	4	5	4	3	3	4	3	4	4	4	4.33333	3	2.66667	4	3.8	3.8
1	3	1	1	2	5	5	5	4	4	3	3	5	4	4	4	4	4	5	3	4	5	3	5	5	5	4	3	5	3	2	4	4	3	3	4	4	3	4	3	3	3	4	4.33333	4	4.2	4.33333	4	3.2	3.6
2	3	3	1	1	2	3	4	4	2	3	5	4	4	4	3	4	3	3	2	3	4	5	4	5	4	4	5	5	5	5	4	5	5	5	5	3	5	4	3	5	3	5	3	4	3	4.66667	4.6	4.8	4
2	1	2	2	2	5	4	5	5	3	5	3	4	4	4	4	3	4	5	4	5	4	4	3	4	3	4	5	5	5	4	4	5	3	3	2	3	4	3	3	4	5	5	4.5	3.66667	4.4	3.66667	4.4	3.8	3
2	2	1	2	1	5	3	4	4	5	4	5	5	3	5	5	5	2	3	4	4	3	5	4	4	4	2	3	4	2	2	3	2	3	4	3	4	4	4	3	5	4	4	4.16667	4.66667	3.2	4.33333	3	2.8	3.6
1	3	1	2	1	3	1	2	1	2	1	1	1	3	2	2	3	1	2	1	2	2	3	2	1	2	1	1	3	1	2	2	1	3	3	2	3	3	2	2	2	1	1	1.66667	2	1.6	2	1.6	2.2	2.4
1	3	4	3	1	4	3	5	5	3	5	5	5	4	4	5	4	4	5	4	4	4	4	4	4	3	5	3	4	4	4	4	5	3	5	3	5	5	4	5	3	3	3	4.16667	4.5	4.2	4	3.8	4.2	4.4
2	3	1	4	1	4	4	5	5	3	3	2	3	3	4	2	3	2	3	3	3	3	4	3	5	4	4	4	4	4	4	4	5	4	5	4	3	5	3	4	5	5	4	4	2.83333	2.8	4	4	4.4	3.8
1	2	4	1	1	3	1	2	1	3	3	2	2	2	1	3	3	1	2	1	2	1	1	1	2	1	3	1	3	2	3	1	3	2	3	1	2	1	2	1	1	2	3	2.16667	2.16667	1.4	1.33333	2	2.4	1.4
1	3	4	3	1	4	5	4	5	5	5	5	3	4	5	4	5	5	3	5	4	4	5	3	4	4	5	3	5	4	4	5	4	3	3	3	4	4	4	3	4	5	4	4.66667	4.33333	4.2	4	4.2	3.8	3.6
1	1	3	3	1	3	5	5	5	5	5	4	4	4	3	4	4	2	4	3	2	4	4	3	5	3	3	4	3	3	3	4	4	4	4	5	4	5	4	4	3	3	3	4.66667	3.83333	3	4	3.2	3.8	4.4
1	2	2	3	1	2	4	3	3	3	3	3	2	4	2	3	3	4	4	4	4	3	5	5	5	4	5	4	5	3	4	3	4	5	3	4	4	5	5	3	5	5	5	3	2.83333	3.8	5	4.2	3.8	4.2
2	2	3	3	2	3	3	3	3	2	3	4	4	5	3	4	4	4	2	3	3	3	3	4	4	3	2	4	3	2	4	3	4	4	3	4	2	2	3	4	4	4	4	2.83333	4	3	3.66667	2.8	3.6	3
2	2	3	2	1	3	4	2	2	2	2	2	3	2	3	2	4	2	3	1	2	2	1	1	1	4	3	2	3	2	3	3	4	4	3	4	2	3	2	3	1	3	2	2.5	2.66667	2	1	2.8	3.4	2.8
1	2	1	1	1	4	3	4	5	4	3	4	3	4	3	4	5	5	4	5	5	4	4	5	3	5	4	4	5	3	4	5	5	4	4	5	4	5	3	4	4	4	5	3.83333	3.83333	4.6	4	4.2	4.4	4.2
1	1	2	1	2	4	4	3	5	5	4	4	3	5	5	3	4	5	4	4	4	3	5	4	3	3	2	3	2	3	4	5	4	3	3	3	4	3	5	5	4	5	3	4.16667	4	4	4	2.6	3.8	4
1	1	1	2	1	5	5	4	5	5	5	4	5	4	5	3	5	5	3	4	4	5	5	3	5	3	3	2	4	4	3	4	4	5	3	5	4	3	5	5	4	5	5	4.83333	4.33333	4.2	4.33333	3.2	3.8	4.4
1	1	4	1	2	4	3	5	5	5	3	5	3	4	3	3	5	4	5	4	3	4	5	5	3	3	5	5	5	5	4	3	2	4	2	3	3	4	5	5	5	4	3	4.16667	3.83333	4	4.33333	4.6	3	4
1	2	3	1	1	4	3	4	4	3	3	4	4	3	4	3	4	3	3	3	3	3	3	5	5	3	3	2	2	3	3	3	2	3	3	4	3	3	3	2	3	3	4	3.5	3.66667	3	4.33333	2.6	2.8	3
1	1	1	3	1	4	4	3	4	5	4	4	5	5	5	5	4	5	3	4	5	5	5	3	4	4	3	4	4	5	4	5	3	3	4	4	3	3	4	5	3	5	5	4	4.66667	4.4	4	4	3.8	3.8
2	1	4	1	2	5	4	3	4	5	5	4	5	4	5	4	5	3	2	2	4	3	5	4	3	4	4	5	3	3	3	4	3	4	4	4	3	3	5	3	5	4	5	4.33333	4.5	2.8	4	3.8	3.6	3.6
1	3	1	1	1	4	4	4	4	5	4	5	4	4	4	4	3	3	3	3	3	2	5	5	5	4	3	3	4	3	4	4	5	5	4	4	4	3	3	3	4	4	4	4.16667	4	2.8	5	3.4	4.4	3.4
1	3	2	4	2	2	3	3	3	3	4	4	3	2	4	4	2	4	3	3	3	4	3	3	2	3	5	4	3	3	5	5	5	4	5	4	2	3	3	3	4	4	5	3	3.16667	3.4	2.66667	3.6	4.8	3
2	1	1	4	1	2	3	3	2	3	2	2	1	2	1	1	3	3	1	1	1	3	3	1	2	2	2	2	2	2	1	1	2	1	1	3	1	3	1	1	3	2	2	2.5	1.66667	1.8	2	2	1.2	1.8
1	1	1	1	1	4	5	4	4	3	4	2	2	3	2	3	3	3	3	3	4	5	5	4	3	3	3	5	5	5	5	3	4	5	3	4	4	4	4	4	4	2	2	4	2.5	3.6	4	4.2	4	4
1	1	1	4	1	2	1	3	1	2	2	2	1	1	3	2	3	3	2	3	4	4	2	4	2	1	2	2	2	1	2	1	2	3	2	1	1	2	2	1	3	3	1	1.83333	2	3.2	2.66667	1.6	2	1.4
2	3	2	2	1	3	5	5	5	3	4	4	3	3	5	4	3	3	5	4	5	5	5	4	5	3	4	3	4	5	2	4	4	3	4	3	3	3	5	5	3	3	2	4.16667	3.66667	4.4	4.66667	3.8	3.4	3.8
2	3	2	4	1	4	3	5	5	3	4	3	4	3	5	4	4	4	5	5	3	4	2	3	2	4	3	3	4	3	3	3	3	3	2	5	5	4	3	5	4	5	4	4	3.83333	4.2	2.33333	3.4	2.8	4.4
1	2	1	1	1	2	2	1	1	3	1	2	3	1	1	2	1	3	1	3	1	1	3	3	1	1	2	1	3	2	2	3	2	1	1	2	2	3	2	1	1	2	3	1.66667	1.66667	1.8	2.33333	1.8	1.8	2
2	1	4	4	2	4	4	4	5	5	4	5	4	4	4	3	5	3	3	3	3	2	3	4	3	5	4	4	5	3	3	3	4	4	3	4	3	4	5	4	2	3	3	4.33333	4.16667	2.8	3.33333	4.2	3.4	4
2	2	2	3	1	3	5	4	4	4	5	5	5	3	5	5	5	2	4	2	4	3	4	4	4	3	3	4	5	4	4	3	4	4	4	4	4	4	4	5	3	2	3	4.16667	4.66667	3	4	3.8	3.8	4.2
1	3	1	3	1	5	5	3	5	5	5	4	5	4	4	3	5	3	3	5	4	5	4	3	4	4	4	5	4	5	5	3	5	5	4	4	5	5	4	5	3	3	2	4.66667	4.16667	4	3.66667	4.4	4.4	4.6
2	2	3	1	1	4	5	4	4	3	4	3	2	3	3	3	3	4	3	3	3	5	4	5	3	2	4	4	3	3	5	5	5	5	3	4	4	4	3	5	5	5	3	4	2.83333	3.6	4	3.2	4.6	4
2	1	3	4	1	4	4	4	4	4	4	4	3	5	3	5	3	3	3	4	3	5	4	3	3	4	4	5	5	4	5	3	4	3	5	2	4	3	4	3	3	2	2	4	3.83333	3.6	3.33333	4.4	4	3.2
1	3	2	3	1	4	4	5	3	4	4	2	2	2	3	3	3	5	5	4	3	3	4	5	5	4	3	3	3	3	5	5	3	3	4	3	5	4	5	4	5	4	3	4	2.5	4	4.66667	3.2	4	4.2
1	2	1	3	2	4	3	3	5	4	3	5	5	3	4	4	4	3	5	3	5	5	3	5	5	4	5	5	5	3	3	5	5	5	3	4	5	3	4	4	5	3	5	3.66667	4.16667	4.2	4.33333	4.4	4.2	4
2	3	1	2	1	5	5	3	5	5	5	4	2	2	3	3	3	5	4	4	5	3	3	3	3	5	4	4	3	4	3	4	4	3	5	3	5	4	3	3	4	3	3	4.66667	2.83333	4.2	3	4	3.8	3.6
1	2	4	1	1	4	4	3	4	3	5	5	3	3	4	4	4	2	3	4	3	3	5	3	3	4	4	4	4	4	3	3	3	2	4	4	5	4	5	3	4	3	3	3.83333	3.83333	3	3.66667	4	3	4.2
1	1	1	1	2	3	2	4	3	4	2	4	4	5	3	4	5	2	3	3	2	3	3	3	5	4	3	4	3	3	4	5	5	5	5	4	3	4	4	4	5	5	5	3	4.16667	2.6	3.66667	3.4	4.8	3.8
1	3	1	3	1	1	1	2	3	3	1	2	3	3	2	2	3	3	4	3	3	4	3	3	3	1	2	2	1	1	1	3	1	2	2	2	3	2	2	2	2	2	2	1.83333	2.5	3.4	3	1.4	1.8	2.2
2	1	2	1	1	4	1	3	1	2	1	1	1	2	1	2	1	1	1	1	2	1	2	1	1	2	3	3	2	2	1	1	2	1	3	3	3	4	3	3	2	3	3	2	1.33333	1.2	1.33333	2.4	1.6	3.2
2	3	3	4	1	4	3	3	4	3	4	5	3	5	5	4	5	4	4	4	4	4	4	5	4	3	4	4	4	4	5	2	3	2	4	4	2	4	4	4	5	4	5	3.5	4.5	4	4.33333	3.8	3.2	3.6
1	1	3	1	1	3	2	3	3	3	4	5	4	3	4	4	5	3	4	4	5	4	3	3	3	5	3	5	5	5	3	4	5	4	4	4	2	3	3	3	5	3	4	3	4.16667	4	3	4.6	4	3
1	3	1	4	2	4	2	3	2	2	3	5	4	5	4	5	5	2	4	2	3	4	3	5	3	4	5	4	5	3	3	4	3	3	3	3	4	5	4	5	4	2	4	2.66667	4.66667	3	3.66667	4.2	3.2	4.2
1	3	3	2	2	4	4	4	4	3	3	5	4	3	4	3	5	5	3	5	4	4	4	3	5	5	4	5	5	4	5	5	4	4	3	5	5	4	5	5	4	4	5	3.66667	4	4.2	4	4.6	4.2	4.8
1	2	2	1	2	4	5	5	5	3	4	2	2	4	3	3	2	5	4	2	3	3	4	4	4	4	4	3	3	2	5	4	3	5	3	5	5	5	5	5	3	3	3	4.33333	2.66667	3.4	4	3.2	4	5
2	3	2	3	1	5	5	5	5	3	3	4	3	4	3	3	4	5	5	4	4	3	3	4	3	5	5	4	4	4	3	2	2	2	2	5	4	5	5	5	5	3	4	4.33333	3.5	4.2	3.33333	4.4	2.2	4.8
1	1	4	2	1	5	5	5	4	3	3	3	3	3	4	2	2	5	3	5	4	4	5	4	3	3	4	3	3	3	3	4	5	4	4	5	4	5	3	3	3	4	4	4.16667	2.83333	4.2	4	3.2	4	4
2	1	2	3	2	2	3	1	3	1	2	1	2	1	3	1	3	2	1	2	2	1	2	2	2	3	1	1	1	2	1	3	2	3	3	4	3	2	1	4	2	5	2	2	1.83333	1.6	2	1.6	2.4	2.8
1	1	1	4	1	3	4	5	4	5	5	4	5	5	5	3	5	4	2	3	3	4	4	3	5	4	4	4	3	5	4	4	5	4	5	5	4	4	5	5	4	5	4	4.33333	4.5	3.2	4	4	4.4	4.6
1	3	2	2	1	5	5	3	5	4	5	5	5	4	3	3	4	4	5	5	3	5	5	5	5	3	2	3	2	2	4	4	2	3	4	5	4	4	5	5	4	4	4	4.5	4	4.4	5	2.4	3.4	4.6
2	3	1	4	2	3	3	1	1	2	2	3	2	1	3	1	1	2	3	3	3	3	2	2	2	3	3	4	4	3	1	2	2	2	3	1	1	1	1	3	2	2	2	2	1.83333	2.8	2	3.4	2	1.4
1	1	4	2	1	4	5	5	4	4	4	3	4	5	3	5	4	5	4	5	5	5	3	4	4	3	5	3	5	5	5	4	3	4	5	4	5	3	4	3	4	4	5	4.33333	4	4.8	3.66667	4.2	4.2	3.8
1	3	2	1	1	5	3	3	4	5	5	3	3	4	4	3	5	4	3	4	4	3	5	5	5	4	5	3	3	5	2	3	3	4	2	2	3	4	3	3	4	4	4	4.16667	3.66667	3.6	5	4	2.8	3
2	2	1	1	1	5	4	5	3	5	4	5	3	3	4	3	3	5	4	5	5	4	3	4	3	4	2	4	3	3	4	4	5	5	5	3	3	3	3	4	3	3	5	4.33333	3.5	4.6	3.33333	3.2	4.6	3.2
2	2	3	1	1	3	3	4	3	3	3	2	1	1	2	2	2	2	2	1	2	2	3	1	2	1	3	1	1	3	3	2	3	2	2	2	1	1	2	2	3	1	1	3.16667	1.66667	1.8	2	1.8	2.4	1.6
1	1	4	3	1	4	3	3	4	3	5	5	3	4	4	5	5	4	4	4	3	3	3	5	3	4	5	5	5	5	5	4	3	5	4	3	4	4	4	4	3	2	3	3.66667	4.33333	3.6	3.66667	4.8	4.2	3.8
1	3	1	3	2	3	4	3	3	2	4	5	4	5	5	3	5	2	3	3	3	2	5	5	5	5	3	4	4	5	3	4	5	5	4	4	4	4	3	4	5	3	5	3.16667	4.5	2.6	5	4.2	4.2	3.8
1	2	1	3	1	4	4	4	4	4	3	3	5	4	5	3	5	4	3	3	5	3	3	5	5	4	5	4	4	3	3	5	5	4	4	5	3	3	5	5	4	4	4	3.83333	4.16667	3.6	4.33333	4	4.2	4.2
1	2	1	4	1	3	5	4	5	5	3	3	4	4	4	5	4	5	4	5	4	4	4	4	3	5	3	5	3	5	3	4	3	2	3	3	5	4	4	4	5	4	5	4.16667	4	4.4	3.66667	4.2	3	4
1	1	4	1	2	2	4	2	2	4	3	4	4	5	5	5	3	5	5	4	5	5	4	3	3	4	4	4	5	3	5	3	4	5	4	5	3	4	4	5	5	4	5	2.83333	4.33333	4.8	3.33333	4	4.2	4.2
1	1	2	4	2	3	4	2	2	4	3	3	5	5	5	5	3	3	4	3	3	2	5	4	5	4	3	4	5	4	5	5	5	5	5	4	4	4	3	4	4	5	5	3	4.33333	3	4.66667	4	5	3.8
1	2	2	2	2	3	4	4	4	3	4	4	2	2	2	4	4	4	2	2	2	3	2	3	3	5	5	5	3	5	2	3	2	3	3	4	3	3	4	5	5	5	3	3.66667	3	2.6	2.66667	4.6	2.6	3.8
1	2	1	2	1	3	3	4	4	5	4	3	5	4	5	5	5	3	4	2	4	4	3	5	3	5	5	4	3	5	5	5	4	4	5	5	3	5	3	5	3	4	5	3.83333	4.5	3.4	3.66667	4.4	4.6	4.2
1	2	3	4	1	5	4	4	5	4	5	3	5	5	5	5	4	4	3	4	4	5	5	5	5	5	5	4	5	5	5	5	5	3	5	3	5	5	5	5	5	4	3	4.5	4.5	4	5	4.8	4.6	4.6
1	3	2	2	2	5	4	4	4	5	5	5	5	5	4	3	4	3	4	5	4	4	3	3	3	3	5	4	4	3	4	3	3	3	2	2	4	3	3	2	4	5	4	4.5	4.33333	4	3	3.8	3	2.8
2	3	1	3	2	4	4	5	4	4	4	3	5	5	5	5	4	4	5	4	4	5	5	3	5	5	3	4	3	4	5	5	3	3	3	5	4	5	3	5	4	3	5	4.16667	4.5	4.4	4.33333	3.8	3.8	4.4
2	3	3	1	1	5	5	4	3	5	4	5	3	4	5	4	5	5	4	4	3	5	4	5	3	3	3	3	3	2	4	5	5	3	4	5	4	5	5	4	4	4	5	4.33333	4.33333	4.2	4	2.8	4.2	4.6
1	3	1	2	1	4	5	5	5	5	5	4	4	5	4	4	4	5	4	5	4	5	3	4	3	4	5	5	5	3	4	2	3	2	4	4	5	3	4	5	5	5	4	4.83333	4.16667	4.6	3.33333	4.4	3	4.2
2	3	3	3	1	5	3	3	5	5	5	4	5	4	5	5	3	5	5	4	5	4	2	2	4	4	3	3	4	3	4	5	5	5	5	4	3	4	3	4	5	4	5	4.33333	4.33333	4.6	2.66667	3.4	4.8	3.6
1	1	1	3	2	4	4	3	3	3	4	4	3	2	3	2	2	5	4	4	3	5	5	4	5	4	3	3	4	5	5	4	4	3	4	3	3	3	2	3	4	3	5	3.5	2.66667	4.2	4.66667	3.8	4	2.8
1	2	2	1	2	4	3	3	2	3	3	3	5	5	3	4	5	3	5	4	5	5	5	4	3	4	4	5	5	3	3	5	3	3	4	3	2	3	4	4	5	5	3	3	4.16667	4.4	4	4.2	3.6	3.2
2	3	4	2	2	5	4	3	4	4	4	4	3	4	5	3	5	2	3	2	4	3	5	5	5	3	5	4	4	4	4	3	3	3	5	5	3	5	3	5	4	3	5	4	4	2.8	5	4	3.6	4.2
2	1	1	3	2	2	2	2	2	2	2	1	3	2	1	3	2	1	1	2	1	2	1	1	1	2	3	1	1	3	1	2	1	2	2	1	2	2	3	1	3	2	3	2	2	1.4	1	2	1.6	1.8
2	2	3	3	2	5	5	5	5	5	3	5	4	3	5	4	4	4	4	4	3	3	5	4	3	4	3	4	3	4	3	5	5	3	5	3	4	4	5	5	5	3	4	4.66667	4.16667	3.6	4	3.6	4.2	4.2
1	2	2	4	1	2	2	2	4	4	4	3	4	5	5	5	3	3	3	2	2	4	3	2	3	4	4	5	3	4	5	4	4	4	4	5	4	4	4	5	5	5	4	3	4.16667	2.8	2.66667	4	4.2	4.4
2	3	3	2	2	3	2	3	2	2	3	3	3	4	4	5	4	4	3	5	4	3	3	3	5	3	5	5	5	5	5	5	4	5	5	3	3	4	4	3	4	4	3	2.5	3.83333	3.8	3.66667	4.6	4.8	3.4
1	1	1	4	1	4	3	4	3	4	3	3	5	5	3	4	5	5	4	5	3	5	5	5	5	4	4	3	5	5	4	4	5	5	4	3	2	3	2	4	5	3	5	3.5	4.16667	4.4	5	4.2	4.4	2.8
1	2	1	1	2	3	3	2	4	3	2	3	4	5	5	4	4	3	3	3	2	3	5	5	5	5	5	3	5	3	5	3	5	3	5	4	3	4	3	3	3	3	3	2.83333	4.16667	2.8	5	4.2	4.2	3.4
2	2	2	4	2	3	3	4	5	4	3	3	3	4	3	4	4	3	4	4	5	5	5	4	4	3	3	4	2	2	5	5	4	5	5	4	4	4	4	3	5	3	4	3.66667	3.5	4.2	4.33333	2.8	4.8	3.8
1	1	2	4	1	3	4	5	4	5	5	4	4	4	3	5	5	5	4	3	5	4	5	4	4	4	4	4	4	5	3	3	3	2	3	5	5	3	3	5	3	3	4	4.33333	4.16667	4.2	4.33333	4.2	2.8	4.2
1	1	4	4	2	4	3	4	3	4	4	1	2	3	3	2	2	3	2	4	3	4	2	3	3	2	2	3	2	2	2	1	2	1	3	3	2	2	1	2	2	3	3	3.66667	2.16667	3.2	2.66667	2.2	1.8	2
1	1	1	2	2	4	3	5	4	4	4	4	4	3	4	4	3	5	4	3	4	3	3	3	4	5	5	5	4	4	3	4	2	3	2	3	3	4	4	5	3	3	5	4	3.66667	3.8	3.33333	4.6	2.8	3.8
2	2	1	2	2	5	4	4	3	4	5	3	3	3	3	3	3	3	3	4	4	5	5	5	3	5	4	3	4	4	3	2	3	2	2	3	2	2	2	3	5	5	5	4.16667	3	3.8	4.33333	4	2.4	2.4
2	3	1	4	2	4	4	4	3	4	4	4	4	4	3	4	4	5	5	4	5	5	5	4	5	5	4	5	3	4	4	5	5	5	5	5	3	4	3	4	3	4	4	3.83333	3.83333	4.8	4.66667	4.2	4.8	3.8
2	3	2	2	1	4	5	5	4	3	3	3	4	4	4	4	4	2	2	4	3	3	3	4	4	3	3	5	5	5	3	5	4	5	3	5	3	3	5	3	2	3	3	4	3.83333	2.8	3.66667	4.2	4	3.8
2	3	1	3	1	4	4	3	4	4	4	4	5	3	3	4	3	5	5	3	3	4	4	5	5	4	5	3	4	5	4	2	3	3	4	3	5	5	5	4	4	3	5	3.83333	3.66667	4	4.66667	4.2	3.2	4.4
2	1	3	4	1	3	4	3	2	2	3	3	5	4	4	4	3	4	4	4	3	4	4	5	5	3	3	3	5	5	4	4	4	4	4	5	3	5	4	4	2	3	3	2.83333	3.83333	3.8	4.66667	3.8	4	4.2
1	1	4	4	1	3	5	5	4	3	5	4	3	3	3	2	2	3	4	4	3	3	4	4	4	5	5	3	5	5	4	4	4	4	4	3	4	4	4	3	3	3	3	4.16667	2.83333	3.4	4	4.6	4	3.6
1	2	1	3	1	3	4	3	4	3	3	5	3	5	4	4	4	5	5	4	4	4	5	5	5	4	5	4	4	4	4	5	3	4	5	5	4	4	3	4	4	4	4	3.33333	4.16667	4.4	5	4.2	4.2	4
1	2	2	4	1	3	4	3	4	4	5	4	3	4	3	3	4	4	5	4	5	4	4	5	4	3	4	4	4	3	3	3	3	4	2	3	4	4	5	5	2	4	3	3.83333	3.5	4.4	4.33333	3.6	3	4.2
2	2	4	3	2	3	2	3	3	3	4	2	2	3	4	4	4	5	4	4	4	4	4	4	2	3	4	4	4	3	3	5	3	5	4	5	3	5	5	4	3	2	3	3	3.16667	4.2	3.33333	3.6	4	4.4
1	3	1	1	2	2	2	2	3	2	3	2	3	1	1	2	2	3	3	2	4	2	3	2	2	2	3	2	1	1	3	3	3	2	1	1	2	3	2	3	2	1	3	2.33333	1.83333	2.8	2.33333	1.8	2.4	2.2
2	3	3	3	1	4	4	4	5	3	3	3	4	4	4	4	5	4	4	3	4	5	5	5	5	2	2	3	2	2	3	3	2	3	3	3	3	3	2	2	3	4	3	3.83333	4	4	5	2.2	2.8	2.6
1	2	1	3	1	5	5	4	4	4	5	4	2	2	2	3	4	5	5	3	5	3	3	4	3	3	4	5	4	5	5	5	5	4	4	4	3	5	4	3	3	2	3	4.5	2.83333	4.2	3.33333	4.2	4.6	3.8
1	1	1	1	1	3	3	4	3	4	2	3	3	3	5	5	4	4	4	5	5	3	3	4	4	5	4	4	3	4	3	3	3	3	3	5	4	4	5	4	5	4	4	3.16667	3.83333	4.2	3.66667	4	3	4.4
2	1	1	1	2	3	3	4	4	4	5	5	5	3	3	3	5	4	4	5	4	5	3	3	3	5	4	5	4	4	4	3	4	4	4	5	4	4	3	5	4	4	3	3.83333	4	4.4	3	4.4	3.8	4.2
1	2	1	2	1	4	5	5	5	5	3	5	5	5	4	3	5	4	5	4	3	5	4	5	5	5	5	5	4	4	5	3	5	5	5	3	4	3	3	3	4	5	4	4.5	4.5	4.2	4.66667	4.6	4.6	3.2
1	2	1	2	2	3	3	3	4	4	3	4	4	3	4	4	4	3	4	4	4	3	4	4	3	5	5	3	5	5	4	5	5	4	5	4	3	5	4	5	5	5	4	3.33333	3.83333	3.6	3.66667	4.6	4.6	4.2
2	3	2	3	2	5	3	5	5	5	3	3	3	5	4	4	5	4	5	5	5	5	5	4	3	4	3	3	4	2	4	3	4	3	4	5	4	5	4	5	5	3	5	4.33333	4	4.8	4	3.2	3.6	4.6
2	3	1	4	2	4	3	3	4	2	4	4	3	3	4	5	4	4	4	5	5	3	4	4	5	3	3	3	4	5	2	2	2	2	3	4	5	5	5	3	5	5	5	3.33333	3.83333	4.2	4.33333	3.6	2.2	4.4
1	1	2	1	1	4	4	5	3	4	3	5	3	4	4	4	4	4	3	4	5	4	4	4	5	3	5	5	4	5	4	3	3	4	4	3	4	5	4	3	5	4	5	3.83333	4	4	4.33333	4.4	3.6	3.8
2	2	4	2	1	4	3	3	5	3	3	3	3	2	3	3	3	5	3	3	4	4	3	5	3	3	5	4	3	3	3	5	3	4	4	2	4	3	4	2	4	4	4	3.5	2.83333	3.8	3.66667	3.6	3.8	3
1	3	4	3	1	4	3	2	4	3	3	3	3	3	3	3	3	4	5	5	3	5	2	3	2	3	4	3	2	3	4	4	4	4	4	5	4	5	4	5	4	5	4	3.16667	3	4.4	2.33333	3	4	4.6
1	2	2	4	1	2	4	4	3	2	3	5	4	5	4	3	3	3	4	4	3	2	3	4	4	5	5	5	3	5	5	3	5	5	4	5	4	4	5	4	3	3	3	3	4	3.2	3.66667	4.6	4.4	4.4
1	2	1	1	2	4	4	4	3	5	5	4	3	4	4	4	4	5	4	5	5	5	5	4	4	4	3	4	5	5	4	5	3	4	5	3	4	4	3	4	3	3	5	4.16667	3.83333	4.8	4.33333	4.2	4.2	3.6
1	2	1	1	1	5	5	5	5	5	5	5	5	3	5	4	5	4	5	3	4	4	5	4	5	5	3	5	4	5	3	5	4	4	4	3	3	5	5	4	3	2	2	5	4.5	4	4.66667	4.4	4	4
1	3	1	2	1	3	2	1	3	1	2	2	3	2	3	2	2	3	3	3	2	4	1	3	3	1	1	2	1	3	3	1	3	1	3	1	3	1	1	1	2	1	3	2	2.33333	3	2.33333	1.6	2.2	1.4
1	3	3	3	2	4	4	3	4	4	3	3	2	2	3	2	3	5	5	4	5	5	5	5	5	4	4	5	5	4	3	4	3	3	3	3	3	4	3	3	3	4	3	3.66667	2.5	4.8	5	4.4	3.2	3.2
1	1	2	2	2	4	4	4	4	4	3	5	3	4	5	5	3	5	5	3	4	3	4	3	5	5	5	4	4	3	5	5	4	5	3	4	3	5	4	4	4	4	3	3.83333	4.16667	4	4	4.2	4.4	4
1	2	1	2	2	5	3	5	5	5	3	4	4	3	5	4	3	3	4	3	3	5	5	3	5	4	4	4	3	4	3	3	5	5	4	4	3	4	3	5	3	4	4	4.33333	3.83333	3.6	4.33333	3.8	4	3.8
2	2	2	4	2	2	1	1	1	1	2	1	1	2	1	3	2	2	2	1	3	2	1	1	2	3	1	3	3	2	1	3	2	2	1	3	4	4	4	4	2	4	4	1.33333	1.66667	2	1.33333	2.4	1.8	3.8
2	1	1	2	1	3	5	5	3	5	5	4	3	4	4	4	4	4	4	3	4	5	5	5	3	4	2	2	2	4	3	3	3	2	3	5	4	4	3	5	5	3	4	4.33333	3.83333	4	4.33333	2.8	2.8	4.2
2	2	1	3	1	3	2	3	3	2	3	3	4	4	2	3	3	2	2	2	1	1	3	1	2	2	3	2	3	1	2	1	2	3	3	2	1	2	2	2	1	3	1	2.66667	3.16667	1.6	2	2.2	2.2	1.8
1	1	2	2	1	4	4	3	2	3	4	2	2	2	1	2	2	3	4	3	3	2	2	4	4	2	2	3	3	2	1	3	2	2	3	4	4	4	2	3	2	1	3	3.33333	1.83333	3	3.33333	2.4	2.2	3.4
1	1	2	2	2	4	3	3	3	4	4	3	3	3	3	2	3	4	4	5	5	4	4	4	3	3	5	5	5	5	5	5	3	5	5	5	5	5	3	3	3	3	3	3.5	2.83333	4.4	3.66667	4.6	4.6	4.2
1	2	2	3	2	3	4	4	5	5	3	4	4	4	4	5	4	4	5	4	4	3	4	3	4	3	4	3	3	3	3	5	4	4	3	5	3	5	5	3	2	4	4	4	4.16667	4	3.66667	3.2	3.8	4.2
1	1	2	3	2	5	5	4	3	4	3	4	5	3	3	3	4	3	3	5	3	3	4	5	4	4	4	4	4	3	4	4	3	3	5	3	4	5	5	5	3	3	5	4	3.66667	3.4	4.33333	3.8	3.8	4.4
2	3	3	2	1	3	4	3	4	2	3	2	2	3	2	2	2	3	1	1	1	1	1	1	1	2	1	2	3	2	3	3	1	3	3	2	2	1	2	1	2	3	2	3.16667	2.16667	1.4	1	2	2.6	1.6
1	3	2	2	1	5	4	4	3	5	4	3	5	4	4	4	5	4	5	3	4	5	4	3	4	4	3	3	3	3	4	5	3	5	3	3	5	5	5	4	3	3	3	4.16667	4.16667	4.2	3.66667	3.2	4	4.4
1	2	2	1	1	3	3	5	4	4	5	3	3	4	5	4	3	3	3	4	3	4	4	4	3	4	4	3	5	4	2	3	3	3	2	4	3	4	4	4	3	2	4	4	3.66667	3.4	3.66667	4	2.6	3.8
2	3	2	1	1	4	4	4	5	4	3	5	4	5	4	4	4	3	3	4	5	4	4	4	3	4	4	2	3	2	4	4	5	4	5	4	4	5	5	4	5	5	5	4	4.33333	3.8	3.66667	3	4.4	4.4
1	2	2	4	1	4	4	4	3	4	3	5	5	4	4	5	5	4	3	5	3	5	3	4	5	4	4	3	4	5	4	4	4	3	4	5	5	3	4	4	3	4	4	3.66667	4.66667	4	4	4	3.8	4.2
1	1	1	2	2	5	3	3	5	4	4	5	3	5	5	5	4	4	3	3	4	3	3	3	5	4	4	4	4	4	2	2	3	3	3	5	4	5	5	5	5	3	4	4	4.5	3.4	3.66667	4	2.6	4.8
1	2	3	2	2	3	3	4	3	3	4	5	4	4	3	5	3	4	3	5	4	5	3	2	3	4	5	4	5	5	4	4	4	4	4	4	4	4	5	4	3	4	5	3.33333	4	4.2	2.66667	4.6	4	4.2
1	3	4	3	2	4	5	4	3	4	4	4	3	4	2	3	4	4	4	5	4	4	4	5	4	5	4	5	4	5	2	3	2	3	4	5	5	3	5	3	4	5	3	4	3.33333	4.2	4.33333	4.6	2.8	4.2
1	3	1	3	1	3	5	4	4	4	4	4	5	4	4	4	4	3	3	3	4	3	4	4	4	5	3	3	4	5	3	3	4	2	3	3	3	4	3	2	5	5	4	4	4.16667	3.2	4	4	3	3
1	2	4	2	2	2	3	3	3	3	3	4	3	3	4	5	5	4	3	4	3	4	3	4	4	3	4	4	5	5	5	3	5	3	5	3	2	4	2	3	3	3	4	2.83333	4	3.6	3.66667	4.2	4.2	2.8
2	1	4	1	1	3	4	4	5	4	4	5	4	3	4	4	4	5	5	3	4	3	4	5	4	5	3	5	5	4	3	5	4	3	3	3	2	4	3	3	4	4	3	4	4	4	4.33333	4.4	3.6	3
2	3	1	1	1	2	2	3	4	2	4	3	2	2	1	2	2	1	1	3	3	2	3	5	3	2	2	2	2	2	2	2	1	2	2	3	4	3	4	3	2	3	1	2.83333	2	2	3.66667	2	1.8	3.4
1	3	1	4	2	5	3	5	4	4	3	2	4	3	3	4	4	5	3	2	3	3	5	5	4	4	3	5	4	5	4	4	5	4	4	3	5	4	3	5	5	3	4	4	3.33333	3.2	4.66667	4.2	4.2	4
1	2	1	3	2	2	3	3	2	2	3	3	2	4	2	3	4	3	2	3	1	2	1	4	2	2	2	3	2	1	3	1	2	2	2	4	1	1	2	2	2	2	1	2.5	3	2.2	2.33333	2	2	2
1	1	4	3	1	4	4	5	3	4	5	3	2	2	3	3	2	5	3	4	4	4	3	4	4	4	5	5	5	3	5	5	4	4	5	2	3	2	3	2	5	4	3	4.16667	2.5	4	3.66667	4.4	4.6	2.4
1	1	2	1	2	3	3	3	3	4	2	5	4	4	5	4	4	4	4	4	4	4	4	5	3	3	5	3	4	5	5	4	5	4	4	3	4	5	5	5	3	5	5	3	4.33333	4	4	4	4.4	4.4
1	1	1	2	1	4	3	5	3	4	5	4	3	3	4	3	4	3	4	4	3	3	3	3	3	4	4	5	4	4	5	5	4	4	5	5	3	3	5	3	4	4	4	4	3.5	3.4	3	4.2	4.6	3.8
1	3	2	1	1	3	3	2	3	3	2	3	3	2	2	3	2	2	1	2	2	1	4	3	4	1	1	1	2	2	1	3	3	1	1	1	1	3	1	3	1	2	1	2.66667	2.5	1.6	3.66667	1.4	1.8	1.8
1	2	1	4	1	3	2	3	3	3	4	5	4	3	3	4	5	3	3	4	3	3	5	4	5	3	3	4	2	2	4	3	3	5	4	3	3	5	5	3	3	4	5	3	4	3.2	4.66667	2.8	3.8	3.8
1	1	3	1	1	3	3	3	2	2	3	3	3	2	4	2	4	2	3	3	3	2	2	3	4	3	5	4	5	5	4	3	5	5	3	3	5	5	3	3	3	3	2	2.66667	3	2.6	3	4.4	4	3.8
1	3	1	1	1	5	4	3	5	4	3	3	2	3	3	4	2	5	5	5	5	5	5	5	5	5	5	5	5	5	5	3	4	4	5	2	3	3	2	2	3	5	4	4	2.83333	5	5	5	4.2	2.4
1	3	3	3	2	3	4	4	5	4	4	4	4	5	5	3	5	5	3	4	4	4	4	2	4	5	3	3	5	4	4	3	5	3	5	4	3	3	5	3	3	2	4	4	4.33333	4	3.33333	4	4	3.6
1	3	2	4	2	3	3	3	2	3	4	4	3	5	3	5	5	3	4	4	4	5	3	5	5	4	4	5	4	5	3	5	4	4	5	5	4	4	3	4	3	2	2	3	4.16667	4	4.33333	4.4	4.2	4
1	2	2	1	2	4	3	4	4	5	3	4	3	3	4	4	4	4	5	3	5	5	5	5	5	3	4	3	2	4	3	3	3	4	5	4	5	3	5	4	3	5	5	3.83333	3.66667	4.4	5	3.2	3.6	4.2
1	1	4	1	2	4	4	3	3	2	4	4	4	4	4	5	3	4	4	3	3	3	4	2	3	5	3	5	4	4	4	5	4	4	3	3	5	5	5	5	3	4	4	3.33333	4	3.4	3	4.2	4	4.6
1	1	4	2	2	2	3	3	3	1	1	2	3	3	4	4	3	3	3	1	1	2	4	2	3	2	4	3	2	3	2	2	3	2	2	1	3	1	1	3	2	1	1	2.16667	3.16667	2	3	2.8	2.2	1.8
1	3	3	2	1	5	5	3	5	4	4	4	3	4	3	4	4	3	3	5	3	3	3	5	5	4	4	3	2	4	4	2	4	3	3	3	5	4	3	4	4	5	4	4.33333	3.66667	3.4	4.33333	3.4	3.2	3.8
1	3	4	4	1	4	2	3	4	4	2	3	2	2	2	2	3	3	2	1	1	1	3	1	3	2	2	2	1	1	3	3	3	3	3	1	3	2	3	2	3	3	1	3.16667	2.33333	1.6	2.33333	1.6	3	2.2
1	2	1	3	1	3	4	3	5	5	3	4	3	3	4	3	3	3	4	3	4	4	2	3	3	3	2	3	4	2	3	4	5	5	4	4	3	4	3	4	4	5	4	3.83333	3.33333	3.6	2.66667	2.8	4.2	3.6
1	1	1	4	2	4	4	5	3	4	4	3	4	5	4	4	4	4	5	4	5	4	5	5	3	3	3	4	2	3	4	5	3	4	5	4	4	3	4	3	5	5	3	4	4	4.4	4.33333	3	4.2	3.6
2	2	1	2	1	3	2	1	2	1	3	2	3	1	2	2	3	2	2	1	1	2	2	2	3	1	3	1	1	1	4	4	2	3	3	2	4	2	4	3	3	3	3	2	2.16667	1.6	2.33333	1.4	3.2	3
1	3	1	2	1	4	3	3	4	4	2	2	3	1	2	1	2	3	1	1	3	3	3	3	3	3	3	3	1	2	2	3	3	3	1	1	2	1	1	1	1	2	2	3.33333	1.83333	2.2	3	2.4	2.4	1.2
1	2	2	3	1	2	2	1	2	2	3	3	2	2	3	3	1	1	1	3	1	1	3	3	2	3	1	2	1	1	3	3	3	4	4	3	4	3	3	4	1	1	1	2	2.33333	1.4	2.66667	1.6	3.4	3.4
1	1	2	3	1	4	3	4	4	3	3	5	5	3	5	5	5	5	4	4	5	4	4	4	5	5	4	5	5	4	4	5	3	4	4	3	3	4	5	5	5	3	4	3.5	4.66667	4.4	4.33333	4.6	4	4
1	1	4	3	1	3	3	5	3	4	5	5	3	3	3	4	4	5	4	5	4	5	4	4	3	3	2	4	2	4	3	4	4	2	4	4	5	5	5	5	3	4	3	3.83333	3.66667	4.6	3.66667	3	3.4	4.8
2	2	1	2	1	5	4	5	3	5	3	4	3	3	2	2	2	4	4	4	4	4	5	3	4	4	5	4	4	4	3	4	4	3	3	5	5	5	3	3	4	5	5	4.16667	2.66667	4	4	4.2	3.4	4.2
1	1	1	3	2	5	5	3	4	4	5	4	4	3	3	4	5	5	3	5	4	5	4	4	2	4	4	3	5	4	3	4	5	4	4	4	5	5	4	5	4	5	5	4.33333	3.83333	4.4	3.33333	4	4	4.6
1	1	1	2	1	3	1	1	3	1	2	3	4	3	4	2	3	3	3	2	3	3	2	2	1	2	1	1	3	1	1	3	1	2	2	2	3	3	4	3	1	2	2	1.83333	3.16667	2.8	1.66667	1.6	1.8	3
1	2	2	2	2	3	5	5	4	4	4	3	2	2	3	4	3	4	3	4	5	5	4	4	4	3	4	5	4	3	5	5	5	3	3	3	3	5	4	5	4	5	3	4.16667	2.83333	4.2	4	3.8	4.2	4
1	2	1	2	1	4	5	3	4	4	5	3	2	2	3	2	3	4	4	5	4	4	5	4	4	5	4	5	4	3	3	2	2	4	2	4	3	4	5	4	5	3	5	4.16667	2.5	4.2	4.33333	4.2	2.6	4
2	2	1	2	2	5	4	4	3	4	4	5	3	4	4	4	5	3	5	4	4	4	5	4	4	4	5	4	3	3	5	5	4	5	5	5	5	3	4	3	3	3	4	4	4.16667	4	4.33333	3.8	4.8	4
1	2	2	2	2	3	3	3	5	3	4	4	4	3	4	4	4	5	5	4	4	5	4	3	4	4	4	5	3	4	3	5	5	5	5	3	4	4	3	5	5	3	5	3.5	3.83333	4.6	3.66667	4	4.6	3.8
1	2	1	1	2	3	4	3	4	4	3	4	5	5	4	3	3	5	4	3	3	4	3	4	5	5	4	4	5	3	5	5	4	3	3	3	2	4	2	3	3	4	4	3.5	4	3.8	4	4.2	4	2.8
1	3	1	2	1	4	5	4	3	5	3	3	2	2	4	4	3	5	3	5	3	4	2	3	2	3	3	3	4	3	4	4	4	5	4	2	4	4	3	3	2	3	3	4	3	4	2.33333	3.2	4.2	3.2
1	2	1	2	1	3	4	4	4	4	4	3	5	4	5	5	5	5	5	5	3	5	2	3	3	2	4	3	4	2	4	5	4	3	5	2	3	3	4	2	4	4	3	3.83333	4.5	4.6	2.66667	3	4.2	2.8
1	2	4	1	1	1	2	2	3	1	2	1	1	1	3	1	2	1	3	3	3	2	2	2	1	2	2	2	2	3	2	2	3	3	3	4	3	3	3	4	1	1	1	1.83333	1.5	2.4	1.66667	2.2	2.6	3.4
1	1	2	2	1	4	5	3	3	5	4	3	5	4	5	3	4	4	4	3	4	3	4	3	4	4	2	3	4	4	5	4	5	4	3	3	5	5	4	4	5	4	5	4	4	3.6	3.66667	3.4	4.2	4.2
1	3	1	2	1	2	2	2	3	3	4	1	3	2	2	2	2	2	3	3	3	3	1	2	3	3	2	2	4	2	3	4	3	3	2	3	2	3	2	3	1	2	3	2.66667	2	2.8	2	2.6	3	2.6
2	2	2	1	1	4	4	4	5	4	3	5	5	4	4	4	4	4	4	2	4	3	4	3	4	5	4	3	5	5	3	5	4	5	5	5	4	5	5	5	5	4	5	4	4.33333	3.4	3.66667	4.4	4.4	4.8
2	2	2	3	2	3	4	5	4	4	3	3	3	3	2	3	4	3	3	3	3	4	5	5	5	5	3	4	3	5	4	3	4	4	4	5	5	4	3	5	4	4	5	3.83333	3	3.2	5	4	3.8	4.4
1	1	2	4	2	5	4	3	5	5	5	4	3	3	4	4	5	4	4	4	3	3	5	3	3	5	3	4	3	4	4	3	2	3	3	3	4	2	2	3	4	4	3	4.5	3.83333	3.6	3.66667	3.8	3	2.8
1	1	2	1	2	4	3	3	4	3	4	4	3	3	3	2	3	5	5	3	3	3	4	4	3	4	3	5	5	3	3	5	3	4	3	4	3	3	3	3	5	3	5	3.5	3	3.8	3.66667	4	3.6	3.2
2	1	4	1	2	5	4	4	5	5	5	4	5	5	4	4	5	5	5	5	3	3	3	4	4	3	3	3	4	3	3	5	5	4	5	3	3	4	4	4	2	2	3	4.66667	4.5	4.2	3.66667	3.2	4.4	3.6
1	3	3	2	2	4	3	3	4	4	4	1	2	1	3	2	3	1	1	1	3	1	1	2	3	4	2	3	3	3	1	3	3	2	2	2	1	1	1	2	3	3	3	3.66667	2	1.4	2	3	2.2	1.4
1	1	1	3	2	5	5	3	5	5	4	4	4	3	3	4	4	5	5	3	5	3	4	3	4	5	5	4	5	3	3	3	4	3	3	4	5	5	4	4	5	5	3	4.5	3.66667	4.2	3.66667	4.4	3.2	4.4
1	1	1	4	2	3	4	5	4	3	4	5	3	5	5	4	5	3	5	4	5	3	3	4	4	5	5	5	3	5	4	4	4	5	3	4	3	5	5	3	3	4	3	3.83333	4.5	4	3.66667	4.6	4	4
2	3	1	2	1	3	1	2	1	3	2	2	2	2	2	2	2	4	3	4	4	2	3	2	3	2	3	3	2	2	3	2	2	2	2	3	2	1	3	2	1	2	2	2	2	3.4	2.66667	2.4	2.2	2.2
1	1	1	3	1	4	3	3	2	2	2	3	4	5	4	4	5	4	5	3	3	5	3	4	5	4	2	4	4	4	4	4	3	3	3	3	3	2	2	2	5	5	4	2.66667	4.16667	4	4	3.6	3.4	2.4
2	3	3	3	1	3	4	5	4	4	4	3	5	5	5	5	5	3	3	3	4	5	4	4	4	3	3	3	5	4	2	3	3	3	4	4	3	4	4	5	5	4	4	4	4.66667	3.6	4	3.6	3	4
2	2	2	2	1	5	3	5	3	5	5	3	4	4	4	4	3	4	3	3	2	3	5	4	3	4	5	4	5	4	5	3	4	4	4	5	5	3	5	5	3	3	4	4.33333	3.66667	3	4	4.4	4	4.6
1	3	1	1	2	1	1	1	3	3	3	1	2	1	1	1	2	1	1	3	3	2	2	2	3	3	3	1	3	1	3	1	1	3	2	4	3	2	2	3	2	2	1	2	1.33333	2	2.33333	2.2	2	2.8
2	3	1	3	2	3	4	4	4	3	4	3	4	3	4	3	4	4	3	4	5	5	3	4	4	2	3	3	4	3	3	4	4	4	4	3	4	4	4	4	4	5	4	3.66667	3.5	4.2	3.66667	3	3.8	3.8
2	1	1	1	1	3	4	3	4	2	4	3	4	5	5	5	4	3	3	2	3	4	2	3	2	3	5	4	4	4	3	4	2	2	2	3	5	3	3	4	4	4	4	3.33333	4.33333	3	2.33333	4	2.6	3.6
1	1	3	3	2	4	4	4	4	4	3	5	5	5	4	5	5	4	5	4	3	4	3	3	4	3	5	3	5	5	5	4	3	5	3	4	4	3	5	5	4	4	3	3.83333	4.83333	4	3.33333	4.2	4	4.2
2	2	1	3	2	3	3	5	5	4	5	4	4	3	4	3	3	5	4	5	5	3	5	5	4	5	3	5	5	5	4	3	5	3	5	4	3	3	3	4	4	5	5	4.16667	3.5	4.4	4.66667	4.6	4	3.4
1	3	3	2	1	2	4	5	4	3	3	5	5	3	5	5	5	5	5	5	5	3	2	3	3	4	3	4	3	3	5	4	4	4	5	5	3	4	4	4	4	4	2	3.5	4.66667	4.6	2.66667	3.4	4.4	4
1	2	1	3	2	3	1	2	1	3	3	2	2	2	2	2	3	2	1	2	2	1	3	3	3	3	2	2	3	1	1	1	3	5	3	2	2	4	1	1	2	2	1	2.16667	2.16667	1.6	3	2.2	2.6	2
1	1	4	1	1	3	5	4	3	3	4	3	3	3	5	5	4	4	4	5	4	4	4	4	4	4	3	4	4	3	5	3	4	4	5	2	3	2	2	2	4	4	4	3.66667	3.83333	4.2	4	3.6	4.2	2.2
1	3	2	3	2	3	3	3	2	2	3	1	4	2	1	3	2	3	4	3	4	3	3	3	3	2	2	3	1	2	2	2	2	3	1	3	4	4	3	4	2	4	3	2.66667	2.16667	3.4	3	2	2	3.6
2	1	1	1	1	1	2	2	4	4	2	3	4	3	3	2	4	3	2	3	3	2	2	1	2	2	4	2	2	2	4	3	2	2	1	5	5	4	5	2	2	2	2	2.5	3.16667	2.6	1.66667	2.4	2.4	4.2
2	2	4	2	2	2	2	4	2	1	5	3	2	1	3	3	2	3	3	3	3	3	3	1	2	3	2	3	2	1	2	1	2	5	2	1	5	5	4	2	1	4	2	2.66667	2.33333	3	2	2.2	2.4	3.4
1	2	2	3	1	4	2	2	3	1	1	3	3	1	1	3	2	3	1	3	4	2	4	2	3	3	3	1	5	1	4	3	5	1	2	3	4	3	4	4	1	3	1	2.16667	2.16667	2.6	3	2.6	3	3.6
1	3	1	2	2	1	1	2	2	2	1	1	2	3	3	2	2	2	3	3	2	2	1	3	2	3	2	3	2	3	5	3	4	4	4	4	4	4	3	4	3	3	2	1.5	2.16667	2.4	2	2.6	4	3.8
1	2	4	3	2	4	3	3	3	4	4	2	2	4	3	4	3	4	4	2	4	4	3	2	1	2	1	2	3	2	2	2	3	2	5	2	1	3	4	3	1	2	1	3.5	3	3.6	2	2	2.8	2.6
2	3	1	3	1	1	1	4	1	2	2	1	2	2	2	3	3	3	3	2	1	2	2	3	3	2	2	2	1	2	3	2	3	5	1	2	3	4	3	3	3	1	2	1.83333	2.16667	2.2	2.66667	1.8	2.8	3
1	3	1	3	1	2	3	3	3	3	4	4	4	4	4	5	4	3	3	3	4	5	4	3	5	3	2	3	2	3	3	5	4	3	4	3	5	5	5	5	5	5	4	3	4.16667	3.6	4	2.6	3.8	4.6
2	2	1	4	2	1	1	1	2	3	2	1	1	1	3	3	3	2	2	1	1	1	3	3	2	3	2	2	3	1	2	2	3	2	2	1	1	1	2	1	1	3	1	1.66667	2	1.4	2.66667	2.2	2.2	1.2
1	1	1	4	2	3	3	3	2	1	2	2	4	4	3	2	2	3	4	2	4	3	2	3	1	2	3	3	3	1	2	2	1	2	2	2	3	2	2	2	2	1	1	2.33333	2.83333	3.2	2	2.4	1.8	2.2
2	2	1	2	1	4	4	4	5	5	5	2	3	4	4	3	2	4	4	4	4	5	4	4	4	4	3	4	3	4	4	5	3	5	5	3	4	5	4	3	3	4	5	4.5	3	4.2	4	3.6	4.4	3.8
1	1	2	3	1	2	2	3	2	4	4	3	4	4	3	3	5	4	4	4	3	4	4	5	5	3	4	3	2	3	3	2	3	3	3	3	4	5	4	5	4	3	3	2.83333	3.66667	3.8	4.66667	3	2.8	4.2
1	3	1	2	2	4	5	3	5	3	5	3	4	4	2	2	4	5	5	5	3	4	5	4	5	3	5	3	5	3	4	4	5	3	4	5	5	3	5	5	4	3	4	4.16667	3.16667	4.4	4.66667	3.8	4	4.6
1	2	4	3	1	4	5	4	5	5	4	3	3	3	5	4	5	4	4	5	4	5	3	3	4	4	5	5	3	3	4	3	2	2	2	5	5	3	5	3	4	4	4	4.5	3.83333	4.4	3.33333	4	2.6	4.2
2	2	2	1	1	5	4	5	4	3	5	4	2	3	3	4	3	4	4	4	3	5	4	4	5	5	3	5	4	5	5	3	4	4	5	4	4	3	3	5	3	5	5	4.33333	3.16667	4	4.33333	4.4	4.2	3.8
1	3	3	3	2	3	4	2	3	4	4	3	4	2	3	3	3	3	4	4	3	5	3	3	3	5	4	4	4	3	5	3	4	3	5	3	5	5	5	3	5	5	5	3.33333	3	3.8	3	4	4	4.2
1	2	4	2	2	5	5	5	5	4	4	3	3	2	3	3	3	2	4	2	3	4	4	3	4	4	4	5	5	4	5	3	3	5	5	4	2	3	2	4	5	4	4	4.66667	2.83333	3	3.66667	4.4	4.2	3
1	1	1	3	2	5	5	5	5	5	3	3	4	5	5	4	4	3	5	5	5	5	5	5	4	4	4	4	4	3	3	3	5	5	5	3	5	3	4	4	5	3	4	4.66667	4.16667	4.6	4.66667	3.8	4.2	3.8
1	1	2	3	2	3	4	4	4	4	4	4	5	3	5	5	5	3	4	5	3	5	4	2	2	5	3	5	4	5	5	5	4	4	3	5	3	4	3	3	5	4	4	3.83333	4.5	4	2.66667	4.4	4.2	3.6
1	3	1	3	1	5	3	5	4	4	4	3	5	4	4	5	4	5	5	3	3	5	4	3	4	3	5	3	4	5	5	5	5	3	3	2	4	2	2	4	4	4	3	4.16667	4.16667	4.2	3.66667	4	4.2	2.8
1	1	1	4	1	4	5	3	3	4	5	4	5	5	5	4	4	4	4	4	3	4	4	4	4	5	4	4	3	5	4	4	4	4	4	5	3	5	3	5	2	3	3	4	4.5	3.8	4	4.2	4	4.2
2	2	2	4	1	3	3	4	4	5	5	3	3	5	5	4	5	4	4	5	5	5	3	4	4	4	5	4	3	3	3	3	4	4	2	3	4	4	3	3	5	4	4	4	4.16667	4.6	3.66667	3.8	3.2	3.4
1	2	2	2	1	4	2	3	2	2	3	1	3	1	2	3	1	1	2	3	1	2	3	1	1	1	1	2	2	2	3	1	2	1	3	1	1	1	2	1	3	3	4	2.66667	1.83333	1.8	1.66667	1.6	2	1.2
1	3	1	1	2	5	4	4	5	4	5	4	5	3	5	4	4	4	5	5	3	5	4	3	5	4	5	4	5	3	4	3	2	3	4	3	3	4	3	5	3	4	3	4.5	4.16667	4.4	4	4.2	3.2	3.6
1	3	1	3	1	5	5	5	4	4	3	4	5	3	4	4	4	4	4	4	4	3	3	5	5	4	5	4	5	3	4	5	3	5	5	5	5	3	4	4	4	4	5	4.33333	4	3.8	4.33333	4.2	4.4	4.2
2	1	1	2	2	3	3	3	4	5	5	5	5	5	3	4	4	2	2	3	3	3	4	4	5	3	4	2	2	2	3	5	4	4	3	3	3	3	5	3	4	4	5	3.83333	4.33333	2.6	4.33333	2.6	3.8	3.4
2	3	1	4	1	4	5	4	4	4	4	4	5	3	4	4	5	4	4	4	4	4	3	3	3	3	4	3	3	2	3	5	3	4	3	2	3	4	3	3	5	4	5	4.16667	4.16667	4	3	3	3.6	3
1	3	3	4	1	4	4	4	3	3	3	4	5	3	3	4	4	5	4	4	4	3	5	4	5	4	3	4	4	3	5	3	5	5	5	5	3	4	3	3	3	4	5	3.5	3.83333	4	4.66667	3.6	4.6	3.6
1	3	3	3	2	5	5	5	3	4	3	5	5	4	5	5	5	4	4	5	5	5	4	3	4	3	2	4	3	2	3	2	3	2	2	5	5	4	4	3	3	4	5	4.16667	4.83333	4.6	3.66667	2.8	2.4	4.2
2	3	2	4	2	4	4	5	3	5	5	3	5	4	5	3	3	5	4	3	5	5	4	4	4	2	3	3	3	4	4	3	3	4	2	3	5	5	5	4	3	4	3	4.33333	3.83333	4.4	4	3	3.2	4.4
1	1	1	4	1	4	1	3	3	2	3	2	2	1	2	3	2	1	1	3	2	2	1	2	2	2	3	4	4	3	1	1	3	2	2	3	3	2	3	2	2	1	1	2.66667	2	1.8	1.66667	3.2	1.8	2.6
1	3	2	1	2	4	3	4	4	3	3	4	4	5	4	5	5	5	4	5	3	4	4	3	3	3	4	4	5	5	3	4	4	4	4	3	5	3	3	4	3	3	2	3.5	4.5	4.2	3.33333	4.2	3.8	3.6
1	1	4	2	1	1	3	3	2	3	1	3	2	3	1	1	1	2	2	2	1	1	4	2	3	1	3	1	2	3	3	4	3	4	2	1	2	1	3	1	2	1	1	2.16667	1.83333	1.6	3	2	3.2	1.6
1	3	1	3	2	4	4	5	5	5	5	5	4	3	3	5	4	4	5	5	4	5	4	4	4	3	3	3	3	3	4	5	3	4	4	4	3	5	4	4	3	4	3	4.66667	4	4.6	4	3	4	4
1	3	3	2	1	4	4	5	3	5	3	3	2	3	4	3	2	3	5	5	5	3	4	4	3	4	4	5	3	5	3	5	3	4	4	4	3	3	4	3	4	4	4	4	2.83333	4.2	3.66667	4.2	3.8	3.4
1	2	1	2	1	3	3	4	5	5	4	4	4	4	4	4	4	5	5	4	4	4	5	5	5	5	4	5	3	5	4	3	3	4	4	3	3	4	4	5	5	5	5	4	4	4.4	5	4.4	3.6	3.8
1	3	4	3	2	1	3	3	2	2	1	2	3	1	1	1	1	4	4	4	2	4	2	3	2	1	3	1	1	3	1	2	1	2	3	2	1	2	2	1	1	2	3	2	1.5	3.6	2.33333	1.8	1.8	1.6
1	1	4	1	1	3	1	1	1	1	2	1	2	4	3	3	1	3	2	2	1	4	2	2	3	1	1	2	1	3	2	2	2	2	2	2	1	2	2	2	2	4	3	1.5	2.33333	2.4	2.33333	1.6	2	1.8
1	3	4	3	2	5	4	5	5	3	5	4	5	4	5	5	3	4	4	3	4	4	5	4	3	3	4	5	3	4	4	3	4	4	5	3	5	4	4	4	3	5	4	4.5	4.33333	3.8	4	3.8	4	4
1	2	1	2	1	1	2	3	1	3	1	1	1	2	2	2	1	1	2	3	3	1	2	3	3	2	3	1	2	2	2	2	1	2	2	3	3	2	3	1	4	2	2	1.83333	1.5	2	2.66667	2	1.8	2.4
2	3	4	3	1	3	4	3	5	3	5	3	4	3	4	3	4	5	4	3	3	5	4	5	5	4	3	3	5	5	3	5	3	4	4	2	3	4	4	3	3	3	4	3.83333	3.5	4	4.66667	4	3.8	3.2
2	2	2	3	2	4	5	5	3	4	5	3	5	5	5	5	3	3	5	5	5	3	5	3	4	2	2	3	4	3	5	4	5	4	5	2	3	3	2	3	3	2	4	4.33333	4.33333	4.2	4	2.8	4.6	2.6
1	2	2	1	1	1	1	2	2	1	3	2	3	1	2	3	3	3	3	4	3	4	4	3	4	3	3	3	2	2	2	2	1	3	3	2	1	1	3	3	2	2	2	1.66667	2.33333	3.4	3.66667	2.6	2.2	2
1	2	1	3	2	4	4	3	5	5	5	3	5	5	4	4	4	2	4	4	3	4	4	3	4	3	3	3	3	2	4	3	4	4	4	4	3	4	3	4	5	4	4	4.33333	4.16667	3.4	3.66667	2.8	3.8	3.6
1	2	1	2	2	2	3	2	3	1	2	1	2	3	3	3	1	4	2	1	3	4	3	4	5	2	4	2	4	3	1	3	1	3	2	2	1	4	1	4	2	4	5	2.16667	2.16667	2.8	4	3	2	2.4
2	3	1	3	2	5	3	5	4	3	5	2	4	4	3	3	2	3	4	3	4	3	3	3	5	3	4	4	3	5	5	5	3	5	5	2	2	2	4	2	4	4	3	4.16667	3	3.4	3.66667	3.8	4.6	2.4
2	3	1	3	2	3	4	4	3	4	5	5	5	4	4	4	4	3	4	5	5	4	4	3	5	5	3	3	4	3	3	4	4	5	3	3	4	4	5	4	3	4	3	3.83333	4.33333	4.2	4	3.6	3.8	4
1	2	1	2	1	3	4	5	4	5	4	3	4	4	3	4	5	4	4	4	4	5	5	3	4	3	4	4	4	3	3	4	4	4	4	5	4	4	4	5	3	3	3	4.16667	3.83333	4.2	4	3.6	3.8	4.4
1	1	3	1	1	5	5	5	4	5	5	4	3	2	4	3	3	3	3	5	5	5	4	4	4	4	3	3	5	4	4	4	4	5	3	3	3	3	2	2	3	5	4	4.83333	3.16667	4.2	4	3.8	4	2.6
2	1	4	4	1	5	4	4	3	4	3	5	1	4	4	5	5	3	3	5	5	4	5	5	5	4	4	4	2	3	4	3	5	3	3	4	3	4	3	4	3	3	3	3.83333	4	4	5	3.4	3.6	3.6
1	3	2	4	1	4	4	4	4	4	5	4	5	3	5	5	4	2	3	2	2	2	2	4	3	3	4	4	5	3	5	3	5	5	4	3	3	3	3	4	5	4	3	4.16667	4.33333	2.2	3	3.8	4.4	3.2
1	3	1	4	1	3	3	3	5	3	4	5	3	4	5	4	4	3	3	3	2	2	3	2	3	4	4	3	3	3	5	5	3	5	4	5	5	5	5	5	3	4	3	3.5	4.16667	2.6	2.66667	3.4	4.4	5
2	2	4	1	2	3	5	3	5	4	5	4	3	3	4	5	5	3	5	4	5	3	5	4	3	5	4	4	4	4	4	4	5	4	3	5	3	5	3	5	4	5	5	4.16667	4	4	4	4.2	4	4.2
2	2	3	4	2	3	3	3	3	4	2	3	4	4	4	5	5	3	4	3	4	3	5	4	5	4	5	5	5	3	3	4	5	4	3	3	2	4	4	2	3	3	2	3	4.16667	3.4	4.66667	4.4	3.8	3
2	1	4	3	2	5	3	5	4	3	5	5	3	4	3	5	3	3	3	4	3	3	3	5	3	5	5	5	4	3	3	4	5	5	5	3	3	3	3	3	4	5	5	4.16667	3.83333	3.2	3.66667	4.4	4.4	3
1	1	2	4	1	5	5	5	4	5	5	5	4	5	4	4	4	2	2	3	5	4	4	5	4	4	3	5	3	5	4	4	5	5	5	4	4	4	5	3	3	5	4	4.83333	4.33333	3.2	4.33333	4	4.6	4
1	2	4	4	1	4	4	5	3	4	5	5	4	4	3	5	4	4	3	4	4	4	5	3	4	4	4	4	3	5	3	3	4	4	3	3	4	2	2	2	5	3	3	4.16667	4.16667	3.8	4	4	3.4	2.6
1	1	1	1	1	5	4	3	5	5	3	3	5	5	4	5	3	5	5	3	4	5	4	4	4	3	3	5	3	5	5	3	5	4	4	4	4	3	4	4	5	5	3	4.16667	4.16667	4.4	4	3.8	4.2	3.8
2	2	2	2	2	4	3	5	4	3	4	4	5	5	4	3	4	2	4	3	3	3	3	5	5	3	3	2	3	4	5	4	3	4	3	5	5	5	5	3	5	5	5	3.83333	4.16667	3	4.33333	3	3.8	4.6
1	1	1	4	1	3	4	4	4	4	3	3	4	3	3	2	2	5	4	4	5	4	5	3	4	5	4	4	4	3	4	4	3	3	3	3	3	3	3	4	3	4	4	3.66667	2.83333	4.4	4	4	3.4	3.2
1	3	4	2	2	2	1	2	3	3	1	2	3	2	3	1	1	2	2	2	2	2	1	1	2	2	1	1	2	3	4	3	2	3	2	3	2	1	1	3	2	2	2	2	2	2	1.33333	1.8	2.8	2
1	3	1	4	1	3	4	2	3	2	2	1	1	2	1	1	3	2	1	1	1	1	2	3	2	3	2	3	2	1	1	3	3	3	3	1	2	2	2	3	2	2	1	2.66667	1.5	1.2	2.33333	2.2	2.6	2
1	3	1	3	2	3	4	3	3	4	3	4	4	4	5	5	4	3	3	3	4	5	5	3	5	5	4	5	4	4	3	3	3	2	3	2	2	2	3	3	3	2	2	3.33333	4.33333	3.6	4.33333	4.4	2.8	2.4
2	3	2	2	2	5	5	3	4	3	4	3	3	5	4	4	4	3	4	5	5	4	5	4	4	2	1	2	3	3	3	4	5	3	4	4	2	4	2	2	3	4	3	4	3.83333	4.2	4.33333	2.2	3.8	2.8
2	1	1	2	2	5	5	5	5	5	5	4	5	3	3	5	4	3	5	4	5	4	5	4	3	4	5	5	5	3	4	5	4	3	3	3	5	5	5	5	5	4	3	5	4	4.2	4	4.4	3.8	4.6
2	2	1	2	1	5	5	4	5	5	5	4	5	4	3	4	3	4	5	4	4	3	2	3	3	5	5	5	5	5	5	5	5	3	3	4	5	5	4	5	4	4	3	4.83333	3.83333	4	2.66667	5	4.2	4.6
1	2	1	3	2	5	5	5	5	4	4	5	4	5	4	3	4	3	4	5	4	4	3	3	4	4	3	3	3	2	2	3	3	2	4	4	5	4	3	4	4	4	4	4.66667	4.16667	4	3.33333	3	2.8	4
1	3	1	1	2	4	4	3	4	4	4	4	5	5	5	5	5	3	4	5	4	4	5	4	4	4	2	3	3	3	3	5	5	4	5	4	3	3	2	4	3	4	5	3.83333	4.83333	4	4.33333	3	4.4	3.2
1	3	4	3	1	3	3	5	3	5	3	5	3	3	3	4	4	3	4	4	4	4	5	5	4	4	3	4	5	5	4	3	3	5	5	4	5	3	5	4	3	2	2	3.66667	3.66667	3.8	4.66667	4.2	4	4.2
1	2	1	3	1	2	3	1	1	1	2	1	2	2	2	3	3	2	3	1	3	1	2	1	2	3	3	3	3	2	1	3	3	3	3	2	2	2	2	2	4	3	4	1.66667	2.16667	2	1.66667	2.8	2.6	2
1	3	4	4	1	4	4	5	5	5	3	3	4	3	5	4	4	5	5	3	4	4	4	2	3	4	4	5	5	5	5	5	4	4	5	4	4	4	5	3	5	4	4	4.33333	3.83333	4.2	3	4.6	4.6	4
1	1	1	1	1	4	3	5	5	3	3	5	5	2	4	4	4	4	3	3	3	4	2	3	3	3	5	5	4	3	4	5	5	3	4	5	5	2	4	5	4	4	5	3.83333	4	3.4	2.66667	4	4.2	4.2
1	3	4	3	1	4	1	3	2	2	2	2	2	4	2	3	2	2	5	3	4	3	3	1	2	4	3	4	3	5	5	4	4	4	4	4	2	3	4	2	3	5	5	2.33333	2.5	3.4	2	3.8	4.2	3
1	1	1	2	1	1	2	2	2	2	1	1	3	1	2	1	1	1	3	1	2	3	3	1	3	3	2	3	2	4	3	3	3	4	3	2	4	2	4	3	3	4	4	1.66667	1.5	2	2.33333	2.8	3.2	3
1	3	2	2	2	3	5	4	5	5	4	3	4	5	2	4	4	3	4	3	3	4	3	4	2	4	3	5	4	4	4	5	4	5	5	3	3	4	3	3	5	3	4	4.33333	3.66667	3.4	3	4	4.6	3.2
1	2	1	1	1	4	4	1	3	4	5	5	4	3	3	4	2	4	2	3	3	5	3	5	5	3	2	4	4	5	4	3	4	5	3	3	4	5	5	5	4	5	4	3.5	3.5	3.4	4.33333	3.6	3.8	4.4
2	1	1	3	1	4	4	5	5	3	2	5	3	5	3	5	3	5	4	5	3	3	4	3	4	3	3	2	4	2	3	2	4	4	4	5	5	3	4	4	4	3	4	3.83333	4	4	3.66667	2.8	3.4	4.2
2	1	2	1	1	3	4	2	4	3	3	2	4	4	5	5	3	5	3	4	5	1	4	4	5	3	4	3	4	5	5	5	5	5	5	5	3	4	3	3	3	4	5	3.16667	3.83333	3.6	4.33333	3.8	5	3.6
1	1	1	1	1	1	5	1	1	3	1	2	5	1	3	2	1	5	5	2	3	3	2	1	5	2	5	3	2	1	2	2	1	3	1	1	1	2	1	1	3	2	1	2	2.33333	3.6	2.66667	2.6	1.8	1.2
2	1	4	1	1	5	4	5	4	3	4	3	5	4	4	3	5	5	5	4	4	4	3	3	5	3	5	5	5	4	3	4	5	3	3	3	4	2	2	3	5	3	5	4.16667	4	4.4	3.66667	4.4	3.6	2.8
2	1	2	3	2	4	3	2	2	3	2	4	5	5	4	5	5	3	5	3	4	3	4	4	5	5	3	4	4	4	3	3	3	3	5	4	4	4	3	4	4	5	5	2.66667	4.66667	3.6	4.33333	4	3.4	3.8
1	2	2	2	2	5	4	5	5	5	3	5	4	4	3	5	5	4	4	5	4	4	4	4	5	3	4	3	2	3	4	5	5	3	3	5	4	3	4	5	4	5	3	4.5	4.33333	4.2	4.33333	3	4	4.2
2	1	1	3	1	4	3	2	3	3	3	3	3	2	4	3	2	4	3	2	3	4	3	4	2	4	4	5	5	3	2	3	3	3	2	4	4	3	4	4	4	3	5	3	2.83333	3.2	3	4.2	2.6	3.8
1	3	2	2	1	4	5	5	4	4	4	5	4	4	4	3	5	3	3	2	2	3	5	5	4	3	4	3	4	3	3	2	3	3	3	5	5	5	3	3	4	3	2	4.33333	4.16667	2.6	4.66667	3.4	2.8	4.2
2	3	4	4	1	3	3	4	5	4	4	2	4	3	4	3	3	4	4	5	4	4	4	5	3	3	3	4	3	3	5	5	5	4	5	5	4	5	4	3	5	3	3	3.83333	3.16667	4.2	4	3.2	4.8	4.2
2	1	1	2	2	5	3	5	3	4	4	5	5	5	4	4	5	4	5	3	5	5	5	3	4	5	5	4	3	4	3	4	2	2	3	5	4	4	5	4	3	4	2	4	4.66667	4.4	4	4.2	2.8	4.4
1	3	1	4	2	2	2	2	1	2	2	3	2	1	2	1	3	4	3	3	2	2	2	2	2	1	3	1	1	2	1	1	1	1	2	1	2	3	2	2	2	2	4	1.83333	2	2.8	2	1.6	1.2	2
1	3	2	2	2	3	5	4	4	5	5	5	4	5	3	5	5	3	4	5	3	5	3	4	2	3	4	5	3	4	3	4	4	4	5	3	4	4	5	5	2	4	4	4.33333	4.5	4	3	3.8	4	4.2
1	2	4	4	1	4	5	4	5	3	4	3	5	3	5	4	3	3	5	3	4	5	3	3	4	5	4	4	4	4	5	5	5	4	3	3	5	4	5	4	4	4	4	4.16667	3.83333	4	3.33333	4.2	4.4	4.2
1	2	1	1	1	3	1	1	1	2	1	4	3	4	2	3	4	1	1	2	3	2	3	3	3	2	4	2	4	3	1	1	3	2	3	2	3	1	2	2	2	2	3	1.5	3.33333	1.8	3	3	2	2
1	3	1	4	2	4	4	4	3	4	4	3	4	3	4	4	3	4	3	4	3	5	3	2	3	4	3	4	5	3	4	5	5	4	3	5	5	5	5	4	4	4	4	3.83333	3.5	3.8	2.66667	3.8	4.2	4.8
1	3	4	1	1	5	3	5	5	5	5	3	5	5	5	3	5	5	4	5	3	4	5	5	3	5	3	4	4	5	4	4	4	4	4	1	5	5	4	3	5	5	5	4.66667	4.33333	4.2	4.33333	4.2	4	3.6
1	2	2	4	1	2	2	3	3	3	3	2	3	2	4	4	3	4	3	2	2	3	4	5	4	3	5	5	5	3	4	4	4	5	4	5	3	5	4	5	5	5	3	2.66667	3	2.8	4.33333	4.2	4.2	4.4
1	1	1	4	1	3	2	1	2	2	3	3	3	3	4	3	4	3	3	3	2	2	1	2	1	2	2	3	1	1	2	1	1	1	2	1	1	3	1	1	2	1	2	2.16667	3.33333	2.6	1.33333	1.8	1.4	1.4
2	3	1	2	2	3	2	3	4	3	2	2	2	3	4	2	4	3	3	4	4	5	4	4	4	3	3	5	4	4	3	5	4	3	5	4	4	5	3	4	4	5	5	2.83333	2.83333	3.8	4	3.8	4	4
2	1	4	2	2	5	5	4	4	4	3	4	5	3	5	4	3	4	4	4	4	5	3	4	4	5	4	3	5	5	3	2	3	3	3	5	4	3	3	4	5	3	4	4.16667	4	4.2	3.66667	4.4	2.8	3.8
1	1	2	2	1	3	4	3	4	2	3	2	2	4	2	3	3	3	3	3	4	2	5	5	4	5	5	5	4	5	4	3	4	5	5	5	4	4	3	3	2	2	2	3.16667	2.66667	3	4.66667	4.8	4.2	3.8
1	3	1	2	1	5	5	5	4	3	4	3	3	3	3	3	3	3	2	4	3	2	3	4	4	4	4	5	4	4	3	4	5	4	3	5	5	4	3	4	4	5	3	4.33333	3	2.8	3.66667	4.2	3.8	4.2
1	3	4	2	2	5	4	4	4	4	5	2	4	2	4	3	4	3	5	3	5	4	3	5	5	5	3	3	3	4	5	3	5	5	3	3	3	3	3	2	5	5	5	4.33333	3.16667	4	4.33333	3.6	4.2	2.8
1	1	3	2	1	4	5	5	5	3	5	3	3	2	3	4	3	5	3	5	5	3	3	4	3	3	3	5	4	5	4	3	4	3	4	4	2	2	3	3	5	5	4	4.5	3	4.2	3.33333	4	3.6	2.8
1	1	1	4	2	3	1	2	1	2	3	1	2	2	1	2	2	2	3	3	3	3	2	4	3	1	1	1	1	1	3	1	1	2	2	3	3	3	3	3	3	3	1	2	1.66667	2.8	3	1	1.8	3
1	2	4	2	1	5	4	5	5	4	3	3	4	5	5	4	3	4	2	3	4	3	3	3	4	5	5	4	4	5	4	4	5	4	3	5	5	5	3	5	4	3	4	4.33333	4	3.2	3.33333	4.6	4	4.6
2	1	2	3	2	4	5	3	4	4	4	5	3	3	3	3	4	3	5	4	5	3	5	4	4	5	3	3	5	4	3	5	3	3	3	2	4	5	4	5	4	4	3	4	3.5	4	4.33333	4	3.4	4
2	3	2	1	2	5	5	4	3	4	5	4	3	4	5	5	3	5	5	3	4	3	5	5	4	4	2	3	4	3	4	5	5	4	3	4	4	5	4	4	2	3	3	4.33333	4	4	4.66667	3.2	4.2	4.2
2	3	2	2	2	2	2	3	2	3	2	2	3	1	2	2	2	3	3	4	2	4	5	2	5	5	2	1	5	2	3	2	3	2	4	1	3	3	1	5	2	4	3	2.33333	2	3.2	4	3	2.8	2.6
2	1	1	4	2	1	1	3	3	1	2	1	1	3	2	1	2	2	5	1	3	2	2	2	1	3	3	2	2	2	2	1	3	3	4	2	5	3	4	3	3	1	3	1.83333	1.66667	2.6	1.66667	2.4	2.6	3.4
2	1	1	1	1	4	2	4	3	4	5	3	2	3	3	3	1	5	1	4	4	1	4	3	5	4	2	4	4	3	5	3	2	4	5	3	4	3	3	3	3	3	2	3.66667	2.5	3	4	3.4	3.8	3.2
2	1	1	4	2	5	5	4	4	4	4	1	4	4	4	4	1	4	5	3	4	5	5	5	5	5	3	1	4	4	5	4	5	4	4	5	4	2	4	2	4	3	2	4.33333	3	4.2	5	3.4	4.4	3.4
1	2	1	1	2	5	3	3	3	5	5	5	4	5	3	4	5	3	5	3	3	1	2	3	4	4	5	3	4	3	3	5	5	4	4	3	4	2	4	4	5	5	5	4	4.33333	3	3	3.8	4.2	3.4
2	3	2	3	2	3	5	1	3	5	4	4	5	5	3	4	3	4	3	4	2	3	5	4	5	4	2	3	3	5	3	3	4	4	4	3	5	4	3	5	3	3	5	3.5	4	3.2	4.66667	3.4	3.6	4
1	1	4	2	1	4	3	5	4	2	5	3	3	2	3	3	4	4	3	4	3	3	4	3	4	5	4	3	2	5	1	5	3	3	3	5	4	1	4	4	3	3	3	3.83333	3	3.4	3.66667	3.8	3	3.6
1	2	2	4	1	3	5	5	4	4	3	3	5	4	4	4	5	4	4	5	5	4	3	5	3	3	5	5	4	5	3	3	4	3	2	4	4	2	2	2	3	5	5	4	4.16667	4.4	3.66667	4.4	3	2.8
2	3	4	4	1	3	5	3	4	3	4	5	4	3	4	4	5	4	4	5	4	4	4	3	3	3	3	3	2	2	5	4	5	5	4	4	2	3	2	3	3	5	4	3.66667	4.16667	4.2	3.33333	2.6	4.6	2.8
2	2	1	1	1	4	3	4	5	4	4	3	5	3	5	5	3	4	4	5	4	4	3	4	4	4	3	4	4	3	3	4	4	5	4	4	4	4	4	5	4	4	4	4	4	4.2	3.66667	3.6	4	4.2
1	2	2	1	2	2	3	1	2	2	2	2	2	2	2	2	2	1	1	1	1	3	2	2	2	3	2	3	3	1	1	1	3	3	2	3	2	2	2	2	1	3	3	2	2	1.4	2	2.4	2	2.2
1	1	4	2	2	4	3	3	3	3	2	2	2	4	2	2	3	3	4	3	5	4	4	3	5	3	5	3	5	3	4	3	4	2	3	5	4	5	4	4	5	4	3	3	2.5	3.8	4	3.8	3.2	4.4
2	2	2	3	1	3	3	4	2	2	4	1	2	1	1	1	2	2	2	3	1	3	2	1	2	2	2	3	3	3	2	3	2	2	1	3	1	2	3	2	1	1	1	3	1.33333	2.2	1.66667	2.6	2	2.2
1	3	3	2	1	5	3	5	3	5	4	4	3	5	3	5	4	4	3	4	5	4	5	5	4	3	3	4	5	5	4	5	5	5	5	4	5	3	4	5	5	5	4	4.16667	4	4	4.66667	4	4.8	4.2
2	2	4	3	2	3	2	3	2	3	2	3	1	3	1	5	2	2	1	3	3	2	3	2	2	3	2	2	3	2	2	1	2	3	2	2	1	3	1	2	1	2	2	2.5	2.5	2.2	2.33333	2.4	2	1.8
2	2	3	4	2	5	1	4	5	4	4	4	5	4	5	4	5	4	4	3	5	5	2	2	3	5	4	3	5	4	4	3	5	3	3	5	5	4	3	3	5	5	5	3.83333	4.5	4.2	2.33333	4.2	3.6	4
2	2	1	1	1	3	5	4	3	4	4	4	5	4	5	4	3	4	5	3	4	4	3	4	4	5	3	5	4	5	5	5	3	5	5	5	4	5	5	3	3	3	3	3.83333	4.16667	4	3.66667	4.4	4.6	4.4
1	1	2	3	2	3	2	1	2	1	1	4	2	3	3	3	3	4	4	3	3	3	2	3	1	1	2	1	2	3	2	3	2	1	3	4	3	3	3	2	2	1	1	1.66667	3	3.4	2	1.8	2.2	3
1	2	1	4	1	4	3	2	4	2	4	4	4	3	4	3	4	4	5	4	4	3	4	4	4	5	3	4	5	5	3	3	3	5	5	4	2	3	4	4	3	3	3	3.16667	3.66667	4	4	4.4	3.8	3.4
2	3	4	2	2	4	4	5	4	4	4	4	4	3	4	5	3	4	2	2	3	3	5	4	4	5	4	3	5	5	4	3	5	3	5	3	2	4	3	4	5	4	4	4.16667	3.83333	2.8	4.33333	4.4	4	3.2
1	1	2	1	2	3	5	4	5	3	4	2	2	3	3	3	4	5	5	5	4	4	4	4	3	3	5	5	4	5	4	3	3	4	3	2	3	3	3	3	4	4	3	4	2.83333	4.6	3.66667	4.4	3.4	2.8
1	3	1	2	2	3	2	2	4	2	4	3	3	3	4	3	4	5	4	3	4	5	4	4	4	2	2	3	4	5	1	5	5	4	5	5	4	3	4	5	3	5	4	2.83333	3.33333	4.2	4	3.2	4	4.2
2	1	3	3	2	5	4	5	3	5	3	4	3	3	3	3	5	4	2	4	4	3	3	4	4	3	5	4	4	4	4	4	4	4	3	4	3	2	2	3	5	3	3	4.16667	3.5	3.4	3.66667	4	3.8	2.8
1	3	3	3	1	3	3	3	2	2	4	5	3	4	4	3	3	4	4	4	5	3	4	4	5	2	3	2	2	3	4	4	4	4	3	5	5	5	3	5	4	5	3	2.83333	3.66667	4	4.33333	2.4	3.8	4.6
2	1	2	4	1	3	4	4	5	5	4	4	5	5	5	5	4	5	5	4	3	5	3	3	3	3	3	3	4	5	5	5	5	5	5	5	5	3	5	4	4	4	4	4.16667	4.66667	4.4	3	3.6	5	4.4
1	3	1	3	1	3	4	3	3	3	2	3	4	5	5	4	4	4	3	2	3	4	5	3	3	5	4	5	5	5	2	2	2	2	4	4	4	3	4	3	4	4	4	3	4.16667	3.2	3.66667	4.8	2.4	3.6
2	1	3	4	1	4	4	4	4	3	3	2	3	2	4	3	4	3	2	2	1	2	1	3	2	2	1	3	2	2	3	1	2	2	3	3	1	1	1	2	3	2	1	3.66667	3	2	2	2	2.2	1.6
1	1	2	3	2	4	3	4	4	4	4	4	5	5	5	4	4	2	3	3	3	4	4	4	2	4	4	3	5	3	3	2	2	2	3	3	4	3	3	4	3	4	3	3.83333	4.5	3	3.33333	3.8	2.4	3.4
1	1	2	4	2	5	5	4	5	3	3	3	5	4	5	4	3	4	5	4	5	4	5	4	5	4	3	3	4	4	5	5	3	4	5	3	2	3	2	3	5	3	4	4.16667	4	4.4	4.66667	3.6	4.4	2.6
1	1	1	1	1	5	5	5	5	3	4	3	5	4	3	3	4	5	5	4	5	4	3	4	5	4	2	3	4	3	2	3	3	3	3	4	3	4	5	4	3	2	3	4.5	3.66667	4.6	4	3.2	2.8	4
1	3	1	4	1	2	4	2	3	3	3	5	4	4	3	3	5	3	3	3	3	2	5	4	5	2	3	3	2	3	3	5	4	5	5	2	3	3	2	2	4	4	5	2.83333	4	2.8	4.66667	2.6	4.4	2.4
1	1	1	3	2	5	4	5	5	4	3	5	3	3	3	5	4	5	4	3	4	4	4	3	5	5	4	4	4	4	4	5	5	5	5	5	4	3	5	5	5	4	4	4.33333	3.83333	4	4	4.2	4.8	4.4
1	3	1	1	1	5	4	3	5	3	5	4	4	5	4	4	4	5	3	3	4	5	3	3	4	3	4	4	5	4	3	5	5	5	5	5	4	3	4	4	4	5	5	4.16667	4.16667	4	3.33333	4	4.6	4
1	1	3	2	1	3	3	3	2	3	3	5	4	3	4	3	3	4	5	4	4	3	3	5	5	5	4	5	3	4	3	3	5	4	3	5	3	3	4	3	5	4	4	2.83333	3.66667	4	4.33333	4.2	3.6	3.6
1	2	1	2	2	2	2	1	1	2	3	2	3	2	3	2	3	2	1	3	1	1	4	2	2	2	1	1	1	2	3	1	2	1	2	2	2	1	2	3	2	3	3	1.83333	2.5	1.6	2.66667	1.4	1.8	2
2	2	1	4	1	4	4	5	4	5	4	4	3	4	3	4	5	5	4	4	4	4	5	4	4	4	3	3	4	3	3	4	4	3	2	3	3	2	3	4	4	4	3	4.33333	3.83333	4.2	4.33333	3.4	3.2	3
2	3	2	4	1	5	3	5	4	4	3	3	4	3	3	2	4	5	3	4	5	3	2	3	2	3	3	3	5	3	4	5	4	5	4	5	4	4	5	5	4	4	3	4	3.16667	4	2.33333	3.4	4.4	4.6
2	2	1	1	2	4	3	4	4	3	4	5	3	5	4	3	5	2	2	2	4	2	3	4	5	3	5	5	4	4	3	4	4	4	5	3	5	4	5	5	5	5	5	3.66667	4.16667	2.4	4	4.2	4	4.4
1	3	4	4	1	3	4	3	5	3	4	4	4	3	4	5	5	3	2	3	3	2	4	4	4	4	3	4	3	4	4	3	4	4	5	5	3	4	4	5	5	4	5	3.66667	4.16667	2.6	4	3.6	4	4.2
2	3	1	3	2	5	4	4	4	4	5	4	5	5	4	3	3	4	4	4	5	5	3	3	5	5	5	4	4	5	4	5	3	3	3	3	2	3	4	2	3	3	3	4.33333	4	4.4	3.66667	4.6	3.6	2.8
1	3	4	1	2	5	3	5	4	5	5	3	3	3	4	5	3	3	5	4	3	3	4	5	3	5	4	3	4	4	5	5	4	4	5	5	3	5	3	4	5	5	5	4.5	3.5	3.6	4	4	4.6	4
2	1	4	3	2	3	2	3	3	2	2	1	2	2	3	2	3	2	1	3	2	1	4	4	4	3	2	2	2	1	3	1	1	1	3	1	1	1	2	1	2	1	1	2.5	2.16667	1.8	4	2	1.8	1.2
1	1	1	2	1	4	5	4	3	3	5	4	5	5	5	3	3	5	4	3	4	4	4	3	5	4	5	3	3	3	2	2	4	2	4	3	3	3	3	3	5	5	5	4	4.16667	4	4	3.6	2.8	3
1	2	3	1	1	5	5	5	4	5	5	4	5	5	4	5	4	4	3	3	4	4	3	3	4	3	5	4	3	4	4	4	4	5	3	5	3	4	4	4	2	4	3	4.83333	4.5	3.6	3.33333	3.8	4	4
1	3	1	1	2	4	4	4	5	3	4	4	2	2	2	3	2	5	3	5	4	3	5	5	3	3	3	5	4	5	4	3	4	4	3	4	5	3	3	5	2	3	2	4	2.5	4	4.33333	4	3.6	4
1	2	3	1	2	4	4	5	4	4	3	4	3	3	3	4	5	4	4	4	4	4	4	5	4	4	4	3	3	4	5	3	3	4	3	3	3	4	3	3	3	3	4	4	3.66667	4	4.33333	3.6	3.6	3.2
1	2	1	1	2	4	3	4	3	4	5	4	3	4	5	3	4	3	3	3	3	4	3	5	4	4	4	5	3	5	3	2	3	3	3	3	5	5	3	5	5	3	4	3.83333	3.83333	3.2	4	4.2	2.8	4.2
1	3	3	2	2	2	3	2	3	4	4	4	4	3	3	5	5	2	3	3	3	4	4	3	5	4	4	4	4	5	3	2	4	2	3	5	3	5	5	5	4	4	4	3	4	3	4	4.2	2.8	4.6
2	3	3	1	1	5	3	4	3	4	5	3	3	4	5	4	5	5	3	4	3	3	5	3	3	4	3	5	3	4	3	5	3	5	3	4	4	4	3	4	5	5	5	4	4	3.6	3.66667	3.8	3.8	3.8
1	3	1	1	1	5	5	3	3	5	5	4	5	5	3	3	5	4	5	3	3	5	5	4	5	5	4	3	5	4	3	5	4	5	5	5	5	5	4	5	4	5	4	4.33333	4.16667	4	4.66667	4.2	4.4	4.8
1	3	1	3	1	1	3	1	1	3	1	2	1	3	1	3	1	1	3	3	1	2	2	2	3	3	2	2	3	4	1	1	1	3	3	1	1	3	3	3	3	3	3	1.66667	1.83333	2	2.33333	2.8	1.8	2.2
1	2	1	4	2	3	5	4	4	4	4	5	5	4	5	3	4	4	5	5	3	3	5	5	4	4	4	3	5	3	4	5	3	3	4	3	3	2	2	2	5	4	4	4	4.33333	4	4.66667	3.8	3.8	2.4
1	3	4	4	2	4	1	4	5	4	3	4	4	4	4	3	5	5	3	4	5	5	5	5	4	4	3	4	4	5	5	4	3	3	5	4	4	4	4	5	2	3	3	3.5	4	4.4	4.66667	4	4	4.2
1	1	1	2	1	1	1	2	3	2	3	2	3	3	3	3	1	1	1	1	2	1	3	2	3	2	4	4	3	4	2	2	1	2	1	2	1	1	2	3	2	3	1	2	2.5	1.2	2.66667	3.4	1.6	1.8
1	2	1	1	2	2	1	1	2	1	3	1	1	1	1	1	3	1	3	1	2	2	3	3	3	2	3	2	1	2	4	3	2	3	4	1	1	1	1	2	3	3	4	1.66667	1.33333	1.8	3	2	3.2	1.2
2	2	3	2	2	4	3	5	4	4	5	4	4	4	5	4	4	5	5	4	5	4	2	2	3	5	5	4	3	4	4	4	4	4	4	4	4	4	4	3	5	5	4	4.16667	4.16667	4.6	2.33333	4.2	4	3.8
1	1	3	2	2	5	5	5	5	5	4	3	2	2	3	3	3	3	4	4	3	3	5	3	5	3	3	3	4	2	4	5	4	3	4	4	4	3	3	4	5	3	4	4.83333	2.66667	3.4	4.33333	3	4	3.6
1	2	3	1	2	5	4	5	4	4	4	3	4	4	4	5	3	4	4	3	4	4	3	4	4	3	4	4	4	3	4	4	4	5	4	3	5	3	3	5	4	4	4	4.33333	3.83333	3.8	3.66667	3.6	4.2	3.8
1	3	3	4	2	4	4	4	5	5	4	4	5	5	5	4	4	5	4	1	5	5	3	3	3	4	3	4	3	5	4	5	4	4	4	3	5	3	5	5	5	3	3	4.33333	4.5	4	3	3.8	4.2	4.2
1	3	1	3	2	3	3	3	4	3	3	4	3	3	3	4	4	4	4	4	4	4	3	3	3	4	3	3	4	4	3	5	5	4	5	3	4	4	4	3	5	5	3	3.16667	3.5	4	3	3.6	4.4	3.6
1	2	1	2	2	2	1	2	3	2	1	2	2	2	2	2	1	3	3	1	3	1	1	2	2	3	3	4	3	4	3	2	3	2	4	1	3	2	2	2	1	2	1	1.83333	1.83333	2.2	1.66667	3.4	2.8	2
1	1	2	3	2	2	3	2	2	2	2	1	3	2	3	1	3	1	2	1	3	2	3	4	3	3	2	2	2	2	3	2	2	2	3	3	2	4	4	4	2	2	2	2.16667	2.16667	1.8	3.33333	2.2	2.4	3.4
1	1	3	2	1	4	2	2	2	3	2	4	5	4	4	3	5	2	3	3	4	4	5	3	4	5	5	5	5	3	3	3	5	3	3	4	3	4	5	4	5	4	5	2.5	4.16667	3.2	4	4.6	3.4	4
1	3	2	1	2	3	4	5	4	5	5	5	5	5	5	5	5	5	3	4	2	3	5	3	4	4	2	4	3	3	3	4	5	4	3	3	3	3	4	2	4	2	2	4.33333	5	3.4	4	3.2	3.8	3
2	3	3	2	2	2	1	2	2	2	2	2	1	2	3	2	2	2	2	2	2	3	1	1	2	1	3	2	1	3	2	3	3	3	3	3	2	3	3	2	2	2	2	1.83333	2	2.2	1.33333	2	2.8	2.6
1	1	2	4	2	5	5	4	3	4	4	3	5	5	5	4	4	5	5	4	4	4	5	3	4	4	3	3	3	2	5	4	5	5	5	4	3	3	3	4	5	4	4	4.16667	4.33333	4.4	4	3	4.8	3.4
2	3	2	4	1	5	1	3	5	5	5	4	4	5	3	4	4	5	1	3	3	5	3	4	1	4	3	5	3	5	4	4	5	4	5	4	3	2	3	2	3	3	3	4	4	3.4	2.66667	4	4.4	2.8
1	1	3	1	2	4	3	5	5	3	5	3	4	5	3	4	4	5	3	4	4	5	3	5	5	4	5	4	4	5	3	4	3	3	2	5	5	3	3	5	5	5	3	4.16667	3.83333	4.2	4.33333	4.4	3	4.2
1	1	3	2	1	4	4	4	4	4	4	3	4	5	3	4	5	5	5	4	4	4	5	4	3	4	4	3	4	3	5	4	5	5	5	4	5	4	5	5	3	4	3	4	4	4.4	4	3.6	4.8	4.6
1	2	2	2	2	4	4	5	5	5	5	4	4	4	5	4	5	5	4	5	4	3	4	5	4	5	4	4	4	5	3	4	3	3	3	2	3	2	4	3	5	4	4	4.66667	4.33333	4.2	4.33333	4.4	3.2	2.8
1	1	1	2	1	2	3	3	3	4	3	4	3	5	5	3	5	3	3	5	4	5	3	4	2	3	2	3	2	4	3	3	3	3	3	3	4	3	3	2	3	5	3	3	4.16667	4	3	2.8	3	3
1	1	3	4	2	3	3	3	3	2	3	5	4	4	4	5	5	4	4	4	2	3	4	4	4	5	4	5	3	3	4	5	3	4	4	4	3	5	5	5	5	3	3	2.83333	4.5	3.4	4	4	4	4.4
1	1	1	1	1	3	3	4	2	2	3	2	2	3	3	2	2	1	3	1	3	2	3	3	1	2	3	3	3	1	3	1	1	3	1	2	1	1	1	1	3	1	1	2.83333	2.33333	2	2.33333	2.4	1.8	1.2
1	2	1	1	1	3	3	3	5	5	4	5	5	4	3	5	4	4	2	3	5	5	4	4	3	5	4	3	3	5	4	3	2	2	4	5	5	5	5	4	3	2	3	3.83333	4.33333	3.8	3.66667	4	3	4.8
1	2	2	4	2	4	3	4	4	4	5	4	3	5	3	5	5	5	3	4	3	4	2	2	3	4	3	3	3	2	3	5	3	4	4	3	2	3	3	3	5	4	5	4	4.16667	3.8	2.33333	3	3.8	2.8
1	2	2	1	2	5	3	5	5	5	5	3	5	3	5	4	4	3	4	4	4	3	3	5	4	4	4	4	3	4	4	3	3	5	5	5	3	3	3	5	3	4	4	4.66667	4	3.6	4	3.8	4	3.8
1	1	4	4	1	2	2	1	2	2	1	1	2	2	2	2	1	1	2	2	2	2	3	1	2	1	1	1	1	1	3	3	3	4	2	2	2	2	3	2	1	1	3	1.66667	1.66667	1.8	2	1	3	2.2
1	3	1	4	2	2	3	3	3	4	3	2	3	3	3	1	2	2	4	4	4	2	1	1	1	2	3	4	3	4	1	3	1	1	2	1	3	3	1	2	1	1	2	3	2.33333	3.2	1	3.2	1.6	2
1	3	3	2	2	4	5	3	5	5	3	3	4	3	4	5	3	4	5	5	4	4	4	4	3	4	3	4	5	5	5	5	5	5	5	3	3	5	4	3	3	5	3	4.16667	3.66667	4.4	3.66667	4.2	5	3.6
2	3	4	4	2	5	4	5	5	4	5	3	3	5	3	5	5	2	4	3	3	2	5	3	4	2	2	3	2	3	4	3	4	5	4	3	3	3	5	5	5	5	5	4.66667	4	2.8	4	2.4	4	3.8
1	3	3	2	2	4	1	5	5	4	4	2	2	4	3	2	4	3	4	5	5	3	5	3	5	2	4	3	3	3	4	4	4	3	2	5	4	5	5	5	5	4	5	3.83333	2.83333	4	4.33333	3	3.4	4.8
2	3	4	1	1	3	3	3	2	3	3	5	4	5	5	4	5	4	3	4	4	5	5	5	4	4	3	3	4	3	3	4	4	3	4	4	5	4	4	5	5	5	3	2.83333	4.66667	4	4.66667	3.4	3.6	4.4
1	3	3	1	1	5	4	5	4	5	5	5	5	3	4	5	3	4	3	4	2	3	4	3	4	5	3	4	5	5	3	3	3	2	4	4	4	3	4	4	2	3	3	4.66667	4.16667	3.2	3.66667	4.4	3	3.8
1	1	3	4	1	5	5	4	5	5	3	5	4	5	3	3	4	3	4	3	3	3	4	3	4	3	5	4	4	5	5	4	4	4	5	3	3	3	4	2	5	5	5	4.5	4	3.2	3.66667	4.2	4.4	3
1	2	3	4	1	5	5	4	3	5	4	3	4	4	4	3	4	5	3	5	3	5	3	5	4	4	5	3	3	3	4	2	4	4	4	4	4	3	3	4	2	2	3	4.33333	3.66667	4.2	4	3.6	3.6	3.6
2	2	3	4	2	5	3	3	4	3	5	3	4	4	4	5	4	2	4	3	2	3	3	5	3	4	4	4	4	4	3	2	3	2	4	5	4	5	5	5	4	5	5	3.83333	4	2.8	3.66667	4	2.8	4.8
1	1	2	3	2	1	3	3	2	2	3	2	2	2	2	2	2	1	2	1	3	2	1	1	3	2	1	2	2	2	2	3	3	1	1	1	3	2	3	2	3	2	1	2.33333	2	1.8	1.66667	1.8	2	2.2
2	2	3	2	2	4	3	3	3	4	4	4	5	4	4	4	4	4	5	5	5	4	4	4	5	2	4	2	2	4	5	5	4	3	5	5	4	4	5	5	4	5	4	3.5	4.16667	4.6	4.33333	2.8	4.4	4.6
1	3	2	3	1	3	3	5	4	5	4	3	3	3	2	3	4	4	3	5	4	3	3	4	5	4	4	4	4	3	5	5	3	3	3	3	3	3	4	4	4	4	4	4	3	3.8	4	3.8	3.8	3.4
1	3	3	3	1	2	3	3	3	3	2	3	4	3	3	4	4	4	4	4	5	3	5	4	4	4	3	2	3	2	3	5	3	5	3	4	4	4	4	4	4	5	5	2.66667	3.5	4	4.33333	2.8	3.8	4
1	1	1	4	1	1	1	3	2	3	1	1	2	2	2	1	3	1	3	3	1	2	3	2	2	2	2	2	1	3	3	1	2	1	3	2	3	3	4	3	3	4	4	1.83333	1.83333	2	2.33333	2	2	3
1	3	1	1	1	4	4	3	3	4	4	4	4	4	3	4	5	4	3	2	4	3	5	5	5	3	5	4	4	4	4	4	3	4	3	3	3	3	4	2	4	4	4	3.66667	4	3.2	5	4	3.6	3
1	2	1	2	1	2	3	2	3	1	1	3	3	2	3	4	3	3	2	3	4	4	2	2	3	3	4	3	2	3	2	2	3	1	1	1	3	1	1	3	2	2	1	2	3	3.2	2.33333	3	1.8	1.8
2	2	1	3	1	3	3	4	4	3	4	5	5	5	3	5	5	4	4	3	4	5	4	4	2	3	5	5	5	3	5	3	3	5	5	4	3	3	4	5	3	4	3	3.5	4.66667	4	3.33333	4.2	4.2	3.8
2	2	1	1	1	5	5	5	5	5	5	5	4	4	4	4	4	5	4	4	4	5	3	3	5	5	5	3	3	5	5	5	5	5	5	3	4	2	3	4	3	3	3	5	4.16667	4.4	3.66667	4.2	5	3.2
1	3	1	3	2	5	5	4	4	3	4	5	3	4	4	5	3	3	3	3	2	4	4	4	5	4	2	3	2	3	3	3	2	3	3	5	4	5	3	5	2	3	2	4.16667	4	3	4.33333	2.8	2.8	4.4
2	3	3	1	2	2	3	3	2	1	1	1	2	2	3	3	1	3	3	1	1	3	3	2	3	1	1	1	2	1	3	3	3	3	3	3	4	2	3	4	1	1	2	2	2	2.2	2.66667	1.2	3	3.2
2	1	3	2	2	2	4	3	3	3	3	5	5	5	5	5	3	5	3	4	4	5	5	4	5	5	5	4	3	5	4	3	3	3	4	3	3	5	5	5	4	5	5	3	4.66667	4.2	4.66667	4.4	3.4	4.2
1	3	3	2	1	3	5	3	5	5	4	4	4	4	5	5	3	4	3	4	5	4	3	3	3	5	4	3	3	4	4	3	3	5	5	3	4	3	4	2	3	5	3	4.16667	4.16667	4	3	3.8	4	3.2
2	3	2	2	2	4	3	4	4	5	5	3	4	3	3	4	3	2	2	3	3	4	2	4	3	3	5	5	5	5	4	4	4	5	4	4	5	5	3	4	4	4	4	4.16667	3.33333	2.8	3	4.6	4.2	4.2
2	1	1	3	2	3	3	4	3	2	2	3	3	4	3	3	3	5	3	4	4	4	3	3	4	5	5	4	3	3	4	3	5	3	3	4	4	4	5	4	4	4	4	2.83333	3.16667	4	3.33333	4	3.6	4.2
1	3	3	3	1	3	1	3	1	2	2	2	3	3	4	3	3	3	3	3	3	2	1	1	3	3	1	2	2	2	3	1	2	1	1	2	2	2	2	3	3	1	1	2	3	2.8	1.66667	2	1.6	2.2
1	1	3	3	1	3	1	3	3	4	3	4	4	5	4	4	4	4	5	5	4	4	5	3	5	3	5	5	3	5	3	4	3	3	3	3	3	5	4	3	5	3	5	2.83333	4.16667	4.4	4.33333	4.2	3.2	3.6
2	3	3	3	2	3	4	5	5	5	4	5	5	5	4	4	5	5	4	4	4	5	3	5	5	5	4	4	5	3	3	3	4	4	3	5	4	3	3	3	5	3	3	4.33333	4.66667	4.4	4.33333	4.2	3.4	3.6
1	3	3	4	2	4	4	4	3	3	3	3	3	3	3	3	5	5	3	5	5	4	4	5	3	3	5	3	4	5	4	4	4	4	4	4	3	4	3	4	3	4	3	3.5	3.33333	4.4	4	4	4	3.6
1	2	3	2	1	4	5	5	5	4	5	5	5	5	3	5	5	4	4	3	5	5	5	4	4	3	4	3	5	4	5	5	3	3	5	2	2	2	3	3	5	4	4	4.66667	4.66667	4.2	4.33333	3.8	4.2	2.4
1	2	1	1	2	5	3	5	4	5	4	3	5	3	4	3	3	3	3	5	4	3	5	5	3	3	5	5	3	3	5	4	5	5	4	5	4	5	4	4	4	5	4	4.33333	3.5	3.6	4.33333	3.8	4.6	4.4
1	2	3	3	1	4	2	4	4	3	4	1	2	3	2	3	1	2	2	2	1	1	3	1	2	3	3	2	2	3	2	2	1	1	2	2	1	1	2	2	2	2	4	3.5	2	1.6	2	2.6	1.6	1.6
1	1	1	2	1	3	5	3	5	5	5	5	5	4	4	4	4	5	5	3	3	5	5	4	5	4	3	3	5	3	3	2	4	3	4	5	4	5	3	4	4	3	3	4.33333	4.33333	4.2	4.66667	3.6	3.2	4.2
1	2	1	2	1	3	4	4	3	5	4	4	5	5	5	3	3	4	4	4	3	3	3	4	2	3	3	2	2	2	5	4	2	4	5	5	5	5	4	4	4	4	4	3.83333	4.16667	3.6	3	2.4	4	4.6
1	2	3	1	1	3	2	3	2	3	3	3	3	3	3	3	2	2	2	1	3	1	3	1	3	3	4	3	3	2	2	2	3	1	1	1	2	2	2	2	3	3	2	2.66667	2.83333	1.8	2.33333	3	1.8	1.8
1	2	2	1	2	4	4	3	5	3	4	2	4	2	3	3	2	4	4	4	4	3	5	4	3	4	5	3	4	5	4	4	5	4	4	3	5	5	5	4	5	5	3	3.83333	2.66667	3.8	4	4.2	4.2	4.4
1	2	2	1	1	3	4	3	3	4	2	2	2	2	2	2	3	3	3	2	3	4	1	3	1	4	3	3	2	4	1	1	1	1	3	2	3	2	3	2	1	1	2	3.16667	2.16667	3	1.66667	3.2	1.4	2.4
1	1	3	2	2	3	3	4	2	3	3	4	4	5	4	4	5	3	4	4	4	4	4	3	4	3	3	3	3	4	3	3	2	4	4	5	5	5	1	4	4	3	5	3	4.33333	3.8	3.66667	3.2	3.2	4
2	2	1	2	2	3	4	5	4	4	4	4	5	4	4	4	3	5	5	4	4	4	2	4	3	3	5	2	4	5	5	3	3	4	4	4	4	5	5	4	4	4	5	4	4	4.4	3	3.8	3.8	4.4
1	2	3	1	1	5	4	4	5	5	3	4	4	5	5	4	5	2	3	4	4	2	4	3	1	3	5	4	5	3	3	4	3	5	4	4	4	3	3	2	5	4	5	4.33333	4.5	3	2.66667	4	3.8	3.2
1	3	3	3	2	3	5	3	4	4	3	3	4	5	3	4	4	4	5	4	5	5	5	3	3	3	5	3	5	5	3	3	5	4	5	5	4	3	5	4	3	4	3	3.66667	3.83333	4.6	3.66667	4.2	4	4.2
1	2	2	1	1	4	3	4	3	3	3	3	4	4	5	3	3	5	3	4	3	3	5	5	5	5	3	5	5	3	4	3	3	3	4	1	4	4	4	3	4	5	5	3.33333	3.66667	3.6	5	4.2	3.4	3.2
2	2	1	4	1	3	5	4	5	3	5	5	5	3	5	5	5	2	2	3	3	3	3	4	4	3	3	4	3	5	4	4	4	4	4	5	5	4	5	4	4	4	3	4.16667	4.66667	2.6	3.66667	3.6	4	4.6
2	1	1	2	2	4	4	5	4	5	4	3	5	5	5	4	3	3	4	3	3	4	4	4	5	5	3	3	4	5	3	3	4	4	2	3	3	2	3	3	3	3	2	4.33333	4.16667	3.4	4.33333	4	3.2	2.8
1	2	1	3	1	5	4	3	4	4	4	3	4	4	5	5	4	3	3	3	2	3	3	5	5	3	3	5	5	4	5	4	5	5	5	5	5	4	4	5	5	3	5	4	4.16667	2.8	4.33333	4	4.8	4.6
2	3	1	3	2	5	4	4	5	4	4	3	2	2	3	3	4	2	1	2	3	3	3	5	5	3	3	2	2	3	4	5	4	3	3	4	2	2	4	2	4	3	3	4.33333	2.83333	2.2	4.33333	2.6	3.8	2.8
1	3	3	2	1	5	4	4	5	5	3	4	3	3	5	5	3	4	5	4	5	5	3	3	4	3	5	3	5	5	2	3	3	2	3	2	3	3	3	2	5	3	4	4.33333	3.83333	4.6	3.33333	4.2	2.6	2.6
1	1	1	4	1	5	1	3	4	5	5	5	5	2	3	3	5	3	4	4	4	5	5	5	4	2	3	3	3	1	5	3	4	5	3	5	5	5	5	5	3	4	3	3.83333	3.83333	4	4.66667	2.4	4	5
2	2	4	4	1	5	4	4	5	5	5	5	5	5	4	5	5	3	4	3	5	5	4	3	4	5	4	3	4	4	4	2	2	2	2	4	4	3	4	4	4	3	2	4.66667	4.83333	4	3.66667	4	2.4	3.8
1	2	2	2	2	2	3	3	2	3	3	4	3	5	5	3	5	3	5	5	4	4	4	3	4	4	4	4	3	5	4	4	3	5	4	4	3	5	4	5	5	3	3	2.66667	4.16667	4.2	3.66667	4	4	4.2
1	3	2	2	2	4	4	5	5	4	4	2	3	3	3	4	2	3	2	3	3	2	4	3	3	4	3	4	5	5	3	3	3	4	3	5	5	4	5	5	2	3	3	4.33333	2.83333	2.6	3.33333	4.2	3.2	4.8
2	3	1	2	1	5	4	5	5	5	5	5	3	5	5	5	4	3	2	4	2	2	3	3	3	3	5	5	4	5	5	4	4	4	4	3	3	5	4	3	4	3	3	4.83333	4.5	2.6	3	4.4	4.2	3.6
1	2	3	1	2	5	5	4	4	5	4	5	5	5	4	4	4	2	3	4	2	3	3	4	3	3	4	3	3	4	4	5	4	4	4	5	4	5	5	3	5	5	4	4.5	4.5	2.8	3.33333	3.4	4.2	4.4
1	2	4	4	1	2	2	3	2	3	3	1	3	1	1	2	2	2	4	2	2	3	2	3	2	2	2	2	3	2	4	3	2	3	3	2	1	2	1	1	2	1	1	2.5	1.66667	2.6	2.33333	2.2	3	1.4
1	2	1	2	1	3	3	3	3	2	4	1	3	1	2	3	2	1	2	2	2	1	2	2	1	2	1	1	2	1	3	3	3	3	4	3	3	4	3	3	2	3	2	3	2	1.6	1.66667	1.4	3.2	3.2
1	1	1	3	2	4	4	4	4	5	5	4	3	3	2	4	4	4	4	5	5	4	5	3	4	4	4	2	3	4	5	5	4	3	3	3	3	4	2	4	4	5	4	4.33333	3.33333	4.4	4	3.4	4	3.2
1	3	4	1	1	3	3	5	4	3	3	4	5	5	3	4	5	3	2	2	2	3	4	5	4	4	4	4	5	5	3	3	3	3	3	4	4	4	5	4	5	5	5	3.5	4.33333	2.4	4.33333	4.4	3	4.2
2	2	1	3	2	3	3	4	3	4	2	4	4	5	4	4	4	4	5	5	5	5	5	4	5	3	4	3	2	3	4	4	5	3	4	3	4	4	4	4	4	4	4	3.16667	4.16667	4.8	4.66667	3	4	3.8
1	3	2	2	1	3	1	3	3	2	2	2	2	4	3	3	4	4	4	4	4	3	3	3	5	3	3	2	4	2	4	3	5	4	5	3	5	4	3	5	3	3	4	2.33333	3	3.8	3.66667	2.8	4.2	4
1	1	2	1	1	3	3	4	3	3	5	4	3	3	4	4	5	4	4	5	4	4	5	4	5	5	4	4	5	4	3	4	4	4	4	2	4	2	2	2	3	5	5	3.5	3.83333	4.2	4.66667	4.4	3.8	2.4
2	1	3	2	1	5	5	3	5	3	4	5	4	4	4	4	4	5	4	3	3	4	4	2	2	5	3	4	5	4	5	5	5	3	4	4	4	3	3	5	3	4	3	4.16667	4.16667	3.8	2.66667	4.2	4.4	3.8
1	2	2	4	2	4	5	4	4	3	4	4	4	4	5	3	4	5	4	4	4	3	3	3	4	2	2	3	4	4	4	4	4	5	4	5	5	5	5	4	4	5	4	4	4	4	3.33333	3	4.2	4.8
1	2	3	2	1	5	3	4	3	3	4	5	5	3	5	4	4	4	4	4	4	5	5	5	5	5	3	4	5	3	3	2	3	2	2	5	4	5	4	3	5	4	5	3.66667	4.33333	4.2	5	4	2.4	4.2
2	1	1	1	1	4	4	5	4	3	3	4	4	3	5	4	3	3	4	3	3	4	4	3	4	3	3	5	4	4	4	4	2	3	4	2	3	4	3	4	4	2	3	3.83333	3.83333	3.4	3.66667	3.8	3.4	3.2
1	2	3	3	1	3	4	3	3	4	4	4	3	4	3	5	5	5	5	3	3	3	5	4	3	4	3	4	5	4	2	3	4	3	4	5	4	4	3	5	2	2	2	3.5	4	3.8	4	4	3.2	4.2
1	2	4	2	1	4	4	5	4	4	4	3	4	3	4	4	5	4	5	3	5	4	4	4	3	5	3	4	5	5	4	2	3	3	4	4	3	3	3	5	3	5	5	4.16667	3.83333	4.2	3.66667	4.4	3.2	3.6
1	1	1	3	2	5	5	5	4	4	3	3	3	4	5	3	4	4	3	4	4	4	3	3	3	4	3	4	3	3	4	4	5	4	5	5	3	5	3	5	3	4	4	4.33333	3.66667	3.8	3	3.4	4.4	4.2
1	2	1	1	1	3	2	3	2	3	3	3	3	5	5	3	3	5	3	3	4	5	5	5	5	3	2	3	2	2	5	4	3	4	5	3	4	4	4	3	5	3	3	2.66667	3.66667	4	5	2.4	4.2	3.6
1	1	4	3	1	4	4	5	3	4	4	5	4	4	5	4	5	5	3	4	4	4	4	5	5	4	4	3	4	2	3	5	5	4	4	3	4	4	4	4	2	4	3	4	4.5	4	4.66667	3.4	4.2	3.8
1	2	1	4	1	4	4	3	2	3	2	5	3	5	3	4	4	4	5	5	4	5	3	3	2	5	4	5	4	4	3	5	4	3	5	3	4	4	4	5	5	4	3	3	4	4.6	2.66667	4.4	4	4
1	1	2	1	1	5	5	3	5	4	4	4	3	5	4	4	5	5	3	4	4	4	5	5	5	5	4	3	5	4	3	4	3	3	3	4	3	4	3	4	4	5	4	4.33333	4.16667	4	5	4.2	3.2	3.6
2	2	3	1	2	4	5	3	4	5	5	3	4	5	3	5	3	5	3	3	4	4	4	4	5	3	5	5	4	4	4	4	4	4	4	2	4	2	3	3	3	2	4	4.33333	3.83333	3.8	4.33333	4.2	4	2.8
1	1	1	1	2	4	5	4	4	4	4	4	3	2	4	3	2	3	4	3	2	2	5	5	4	3	5	4	5	5	4	4	3	4	4	4	5	3	5	5	3	3	5	4.16667	3	2.8	4.66667	4.4	3.8	4.4
2	3	4	2	1	3	2	3	4	3	2	3	4	5	3	4	4	5	5	5	4	3	4	4	3	5	4	3	5	5	5	3	4	4	4	4	4	3	4	5	4	3	4	2.83333	3.83333	4.4	3.66667	4.4	4	4
1	1	1	4	1	3	2	3	3	3	4	4	5	5	3	5	5	5	5	4	5	5	5	5	5	3	2	3	4	4	4	4	3	4	4	3	2	3	2	3	4	4	2	3	4.5	4.8	5	3.2	3.8	2.6
1	1	3	4	2	5	4	3	4	4	4	3	3	3	4	2	3	3	3	4	4	2	4	5	4	5	5	4	3	4	4	4	3	3	5	3	4	5	3	4	5	3	5	4	3	3.2	4.33333	4.2	3.8	3.8
2	1	2	1	1	3	2	2	1	3	1	1	1	2	3	1	1	3	4	2	3	4	1	1	2	2	2	2	4	3	1	2	3	1	5	3	3	1	2	2	3	2	1	2	1.5	3.2	1.33333	2.6	2.4	2.2
1	1	1	1	2	5	4	5	3	3	4	5	5	5	4	3	5	4	4	4	4	5	4	4	5	3	2	4	3	3	5	5	4	5	5	4	3	4	4	4	3	3	4	4	4.5	4.2	4.33333	3	4.8	3.8
1	1	3	3	2	4	2	2	3	3	4	4	4	4	3	5	4	3	3	3	3	3	3	5	5	4	4	4	3	4	3	4	4	4	5	3	3	2	3	3	5	5	4	3	4	3	4.33333	3.8	4	2.8
1	2	2	1	2	4	3	3	4	2	3	2	3	4	4	4	4	4	4	4	5	5	4	5	3	4	4	3	3	3	3	3	4	4	4	5	4	4	4	3	5	4	4	3.16667	3.5	4.4	4	3.4	3.6	4
2	3	3	2	1	3	5	5	5	5	3	2	2	3	3	4	3	4	3	1	4	5	5	4	5	4	5	5	2	4	5	5	5	5	4	4	3	5	5	5	5	5	3	4.33333	2.83333	3.4	4.66667	4	4.8	4.4
2	3	1	2	1	5	3	4	5	3	3	2	3	3	3	3	3	5	5	5	3	4	5	4	5	3	4	5	3	3	4	5	5	5	3	3	3	3	3	5	4	5	4	3.83333	2.83333	4.4	4.66667	3.6	4.4	3.4
1	3	1	1	2	5	4	3	3	1	5	3	4	5	1	4	4	3	4	4	4	4	4	4	4	4	5	3	5	4	5	2	4	4	4	2	3	4	4	3	4	4	5	3.5	3.5	3.8	4	4.2	3.8	3.2
2	3	2	3	2	5	4	4	4	3	4	5	5	4	3	3	4	3	5	3	3	3	5	5	5	3	4	4	4	4	3	2	1	4	4	5	3	5	5	3	4	4	3	4	4	3.4	5	3.8	2.8	4.2
1	1	1	2	2	5	4	5	3	3	5	3	2	4	3	4	2	4	3	4	3	4	3	3	3	5	5	5	5	5	5	3	5	3	5	4	5	4	4	3	5	5	4	4.16667	3	3.6	3	5	4.2	4
1	2	3	2	1	4	3	3	1	3	4	1	1	1	1	2	3	2	1	2	2	1	2	3	4	4	3	4	2	3	2	3	3	1	3	2	4	2	3	2	1	2	3	3	1.5	1.6	3	3.2	2.4	2.6
1	3	1	2	2	1	2	1	2	1	2	3	2	3	2	4	2	1	2	1	1	2	3	2	4	3	2	3	2	1	1	3	3	3	2	1	1	2	1	3	3	1	1	1.5	2.66667	1.4	3	2.2	2.4	1.6
2	1	1	3	2	1	3	3	3	2	3	3	2	2	1	2	1	1	1	3	1	1	1	1	3	3	3	2	2	5	2	1	2	2	1	3	2	2	2	1	2	1	3	2.5	1.83333	1.4	1.66667	3	1.6	2
1	1	2	1	2	3	1	3	1	3	1	1	2	2	1	3	3	2	1	1	1	3	4	3	2	2	1	2	1	3	1	2	2	2	5	3	1	2	1	1	5	1	3	2	2	1.6	3	1.8	2.4	1.6
1	3	2	3	2	4	4	5	5	4	4	3	4	4	4	2	4	2	2	3	4	3	3	3	1	3	5	5	3	5	4	4	4	4	4	3	2	3	3	4	4	5	5	4.33333	3.5	2.8	2.33333	4.2	4	3
1	1	1	4	1	1	5	2	1	5	1	1	2	3	3	3	1	3	2	1	1	3	3	2	1	1	1	5	2	2	2	2	2	2	1	2	2	2	2	5	5	3	2	2.5	2.16667	2	2	2.2	1.8	2.6
1	1	1	4	2	5	4	3	3	3	1	3	3	3	5	5	3	3	4	4	4	3	3	3	2	5	4	3	3	1	3	3	3	2	3	3	3	5	4	3	4	4	4	3.16667	3.66667	3.6	2.66667	3.2	2.8	3.6
2	3	1	3	2	3	3	5	3	3	4	4	2	3	1	3	4	4	4	2	3	3	5	4	5	5	3	5	5	3	4	4	5	3	3	2	2	2	4	2	3	5	4	3.5	2.83333	3.2	4.66667	4.2	3.8	2.4
2	1	1	1	1	5	4	3	5	3	5	3	4	3	3	2	5	3	4	3	4	5	5	4	4	3	5	4	5	4	5	3	3	5	3	2	2	3	4	3	2	3	3	4.16667	3.33333	3.8	4.33333	4.2	3.8	2.8
1	1	2	4	1	3	3	2	3	3	4	5	5	5	2	4	5	3	5	5	5	3	3	3	4	4	3	4	5	4	3	4	4	5	3	3	4	4	4	5	3	4	3	3	4.33333	4.2	3.33333	4	3.8	4
1	3	2	3	2	5	4	5	4	5	5	4	4	4	3	4	4	4	5	5	5	5	3	2	4	2	3	3	3	2	5	3	5	3	3	4	4	4	3	3	5	5	5	4.66667	3.83333	4.8	3	2.6	3.8	3.6
2	3	3	3	1	5	5	4	5	5	5	5	4	4	5	4	5	2	3	3	3	4	3	3	4	4	5	4	3	4	3	3	3	5	3	4	3	3	3	3	3	3	3	4.83333	4.5	3	3.33333	4	3.4	3.2
1	2	3	2	2	4	5	4	4	3	4	3	4	5	4	3	4	5	5	4	4	5	3	3	2	5	4	5	4	4	4	4	4	4	3	4	3	5	5	5	3	3	5	4	3.83333	4.6	2.66667	4.4	3.8	4.4
2	2	3	4	2	4	3	5	4	4	4	3	5	4	4	3	5	4	5	5	3	4	5	3	3	4	5	4	4	5	5	3	3	3	3	4	3	3	4	3	4	3	4	4	4	4.2	3.66667	4.4	3.4	3.4
1	2	1	1	1	5	5	4	5	3	5	5	4	3	4	3	4	4	4	4	4	5	5	4	4	4	3	4	4	3	5	4	4	3	5	4	5	4	4	4	5	5	4	4.5	3.83333	4.2	4.33333	3.6	4.2	4.2
2	2	3	2	1	4	3	5	5	4	3	3	5	5	5	4	5	3	5	4	4	4	5	5	4	5	3	3	4	4	4	3	4	3	2	4	3	4	3	5	4	4	4	4	4.5	4	4.66667	3.8	3.2	3.8
1	1	3	3	2	4	3	4	4	4	4	4	5	3	3	5	3	4	4	4	3	3	3	5	4	4	2	3	3	3	2	3	2	3	4	3	3	4	4	4	4	5	3	3.83333	3.83333	3.6	4	3	2.8	3.6
1	1	1	3	2	5	4	5	5	5	5	3	4	5	4	3	5	4	4	4	5	3	3	5	4	5	3	3	5	5	3	4	4	5	3	4	4	4	4	4	5	3	5	4.83333	4	4	4	4.2	3.8	4
1	2	1	1	1	5	4	4	5	4	4	4	4	5	4	4	3	4	3	3	4	5	3	3	3	4	3	4	5	4	3	4	4	5	5	4	3	3	2	2	4	4	4	4.33333	4	3.8	3	4	4.2	2.8
1	1	4	1	2	4	4	4	3	3	4	3	2	3	4	2	2	3	4	4	4	5	5	5	5	5	5	4	3	5	3	5	3	4	4	5	4	4	3	3	5	5	4	3.66667	2.66667	4	5	4.4	3.8	3.8
2	3	2	3	2	4	4	5	4	4	4	3	3	3	1	2	3	4	3	3	3	4	5	4	3	4	4	3	4	4	5	3	4	3	5	3	5	5	4	4	3	4	4	4.16667	2.5	3.4	4	3.8	4	4.2
2	1	1	1	1	2	2	4	4	4	3	5	5	5	5	5	4	4	3	5	3	5	5	5	5	4	4	4	4	4	3	3	3	3	3	4	2	2	4	3	4	5	4	3.16667	4.83333	4	5	4	3	3
2	1	3	3	1	5	5	5	3	5	5	3	3	3	4	4	3	5	5	4	5	5	4	4	4	5	4	5	4	5	3	4	4	4	4	3	3	3	3	3	4	3	5	4.66667	3.33333	4.8	4	4.6	3.8	3
2	3	3	2	2	5	5	3	4	5	5	4	3	4	3	3	2	5	3	5	5	3	4	4	5	4	3	2	3	4	2	4	4	2	3	4	5	3	4	3	3	3	4	4.5	3.16667	4.2	4.33333	3.2	3	3.8
1	2	3	4	1	2	2	2	2	1	3	2	3	2	2	2	1	2	3	3	2	3	2	3	1	2	2	2	1	1	1	1	2	2	2	3	2	2	2	2	3	3	3	2	2	2.6	2	1.6	1.6	2.2
2	2	1	4	2	3	3	4	3	3	3	5	4	3	3	5	5	5	5	4	4	4	3	4	4	3	4	5	5	4	3	3	3	4	4	5	3	5	3	3	4	4	4	3.16667	4.16667	4.4	3.66667	4.2	3.4	3.8
1	2	1	4	1	4	3	4	3	3	4	4	4	4	3	4	5	3	4	3	4	4	3	4	5	3	4	4	3	4	3	4	4	5	4	3	4	4	4	3	2	3	2	3.5	4	3.6	4	3.6	4	3.6
2	3	1	3	1	1	1	3	1	3	3	3	4	2	4	3	2	3	1	3	1	1	1	2	2	3	4	3	4	4	2	1	1	2	3	3	3	3	2	4	1	1	1	2	3	1.8	1.66667	3.6	1.8	3
1	2	3	1	1	4	4	4	4	4	4	5	4	4	3	3	5	4	4	4	4	4	3	5	3	4	2	2	2	3	3	4	4	4	5	4	5	3	5	3	4	3	2	4	4	4	3.66667	2.6	4	4
1	1	1	4	1	1	2	2	1	1	1	3	4	3	4	3	3	2	2	2	2	2	1	1	3	2	2	3	2	2	1	2	2	2	2	3	3	1	1	1	1	2	1	1.33333	3.33333	2	1.66667	2.2	1.8	1.8
2	3	1	3	1	1	1	1	3	1	1	2	3	2	2	2	2	1	2	2	2	2	3	2	2	3	3	2	2	3	2	2	2	3	2	2	1	3	1	1	2	1	1	1.33333	2.16667	1.8	2.33333	2.6	2.2	1.6
1	1	3	1	1	3	5	4	3	4	4	5	4	5	3	4	4	5	5	5	5	3	4	4	3	3	4	3	3	3	4	3	4	4	3	3	5	3	3	4	5	4	3	3.83333	4.16667	4.6	3.66667	3.2	3.6	3.6
2	3	1	2	1	3	4	5	3	5	4	5	4	5	5	4	5	3	3	2	3	4	5	3	4	3	5	3	3	4	4	4	3	3	4	5	4	2	5	5	5	4	3	4	4.66667	3	4	3.6	3.6	4.2
2	3	4	1	2	2	2	2	3	2	3	2	1	1	1	1	1	3	3	4	3	4	3	1	2	2	2	3	2	2	3	1	2	3	2	2	4	4	3	4	3	1	3	2.33333	1.16667	3.4	2	2.2	2.2	3.4
1	3	3	2	2	4	4	3	3	3	4	4	5	3	5	5	3	4	4	5	4	4	3	4	2	3	5	3	3	3	5	5	3	5	5	3	4	3	4	3	4	4	4	3.5	4.16667	4.2	3	3.4	4.6	3.4
2	1	3	2	1	2	2	1	2	2	3	4	4	2	2	2	3	1	1	1	2	2	1	2	2	1	3	2	3	1	2	2	2	2	3	2	3	2	3	1	1	3	3	2	2.83333	1.4	1.66667	2	2.2	2.2
1	1	2	2	1	2	3	4	2	3	2	5	4	4	5	5	4	3	5	4	1	4	3	3	4	3	3	2	3	3	5	4	1	3	3	5	5	3	4	5	3	5	3	2.66667	4.5	3.4	3.33333	2.8	3.2	4.4
1	2	1	1	1	4	5	3	3	5	4	4	3	4	5	5	3	5	5	4	5	5	4	3	5	3	4	4	3	3	1	3	2	3	2	5	4	4	4	4	3	3	2	4	4	4.8	4	3.4	2.2	4.2
1	2	3	3	1	5	2	4	4	3	4	1	5	5	3	5	5	3	5	4	5	4	5	4	3	2	2	3	3	3	4	2	1	3	2	3	3	4	4	2	5	5	3	3.66667	4	4.2	4	2.6	2.4	3.2
1	3	2	4	1	4	5	4	2	5	4	5	3	5	3	5	5	3	2	2	2	3	3	2	4	4	4	5	5	4	3	5	5	4	5	4	5	5	5	4	4	3	5	4	4.33333	2.4	3	4.4	4.4	4.6
1	1	1	4	1	4	2	1	3	1	3	1	1	2	3	1	2	3	2	1	1	2	1	2	3	3	2	3	1	2	5	2	5	2	1	2	1	2	3	1	2	2	1	2.33333	1.66667	1.8	2	2.2	3	1.8
2	2	1	2	2	3	3	3	3	3	4	4	5	4	4	4	5	5	4	4	4	3	2	3	2	4	3	3	2	3	3	3	2	3	3	4	3	1	4	1	4	3	3	3.16667	4.33333	4	2.33333	3	2.8	2.6
1	2	3	2	2	5	5	5	5	5	4	4	4	4	4	3	5	5	3	3	5	4	4	4	3	2	2	2	3	3	4	5	3	4	4	4	3	3	4	4	3	4	2	4.83333	4	4	3.66667	2.4	4	3.6
1	2	2	2	2	3	3	2	2	2	2	3	5	4	5	4	5	3	3	5	3	3	4	4	4	5	4	5	3	5	2	3	4	5	5	3	5	3	5	5	3	4	4	2.33333	4.33333	3.4	4	4.4	3.8	4.2
1	1	1	2	1	4	3	3	2	3	2	5	1	5	4	3	5	4	5	4	4	5	5	5	3	2	3	4	3	3	4	4	3	3	3	3	5	5	5	3	5	5	3	2.83333	3.83333	4.4	4.33333	3	3.4	4.2
2	3	3	2	1	2	5	3	3	2	3	2	2	2	2	3	2	2	3	2	1	2	1	1	1	4	4	4	3	3	1	2	1	3	1	1	1	1	1	1	2	3	3	3	2.16667	2	1	3.6	1.6	1
1	3	2	4	1	5	5	3	4	5	5	5	5	4	4	5	4	5	4	3	4	4	2	2	3	5	3	4	3	5	5	4	4	4	5	4	4	3	4	2	4	3	4	4.5	4.5	4	2.33333	4	4.4	3.4
2	2	3	4	1	1	1	1	1	1	1	2	2	1	1	2	1	4	3	2	2	4	2	3	3	1	1	2	2	1	1	2	2	1	1	1	3	2	3	1	5	2	3	1	1.5	3	2.66667	1.4	1.4	2
1	2	1	1	1	5	4	4	4	4	5	5	3	3	3	3	4	4	5	4	4	5	5	4	5	5	5	5	3	4	3	5	3	5	4	4	5	5	4	4	3	3	3	4.33333	3.5	4.4	4.66667	4.4	4	4.4
1	2	3	3	1	3	5	3	4	5	5	3	5	5	5	5	4	4	4	3	2	3	3	4	3	3	3	2	4	3	4	4	3	4	5	3	4	3	5	4	4	3	5	4.16667	4.5	3.2	3.33333	3	4	3.8
1	1	1	3	2	2	2	1	3	3	1	4	4	3	3	3	4	2	2	2	3	2	3	3	2	3	1	2	1	2	3	4	3	4	3	3	1	1	1	3	2	2	2	2	3.5	2.2	2.66667	1.8	3.4	1.8
2	1	1	3	1	3	3	4	4	2	4	4	4	3	4	4	3	3	3	3	5	5	3	3	2	3	4	4	5	4	3	3	3	2	3	4	5	5	5	4	4	4	5	3.33333	3.66667	3.8	2.66667	4	2.8	4.6
2	3	1	2	2	5	3	4	4	4	4	5	5	3	5	5	5	4	4	3	5	3	5	3	5	3	3	4	3	3	5	3	4	4	5	4	5	5	3	5	4	4	3	4	4.66667	3.8	4.33333	3.2	4.2	4.4
1	1	3	3	1	3	4	4	3	4	3	5	4	4	4	4	4	4	5	3	5	4	4	3	2	3	3	3	3	3	2	3	3	2	4	3	3	2	4	3	4	3	5	3.5	4.16667	4.2	3	3	2.8	3
1	2	2	2	1	3	4	5	3	5	3	4	3	5	3	3	5	4	4	3	5	4	2	3	3	4	5	4	5	5	5	5	3	5	5	3	3	3	3	2	5	5	3	3.83333	3.83333	4	2.66667	4.6	4.6	2.8
2	3	3	4	2	1	1	1	2	2	2	3	2	2	2	2	2	2	2	2	1	3	1	1	1	2	2	2	2	2	3	2	1	3	3	4	3	3	3	4	2	1	2	1.5	2.16667	2	1	2	2.4	3.4
1	2	1	3	1	5	3	4	4	3	3	3	4	3	4	4	3	5	5	5	5	3	3	4	3	5	4	4	4	5	5	5	4	3	3	3	5	4	3	4	5	3	5	3.66667	3.5	4.6	3.33333	4.4	4	3.8
1	1	4	1	2	2	1	1	2	3	3	2	4	2	3	2	3	1	1	1	1	2	3	2	1	3	2	2	2	2	2	1	1	3	1	3	2	1	3	3	1	2	1	2	2.66667	1.2	2	2.2	1.6	2.4
1	1	1	2	2	1	1	1	1	1	1	2	2	2	3	2	1	3	2	2	3	2	2	2	1	3	3	4	2	4	1	2	3	1	2	3	3	3	4	3	1	1	2	1	2	2.4	1.66667	3.2	1.8	3.2
1	3	1	1	1	3	3	4	4	4	5	5	4	3	4	5	3	4	5	3	5	3	5	4	5	3	2	4	2	3	4	4	4	4	4	5	3	5	5	4	4	4	4	3.83333	4	4	4.66667	2.8	4	4.4
1	2	4	4	2	2	3	3	4	3	3	4	3	3	3	4	3	4	5	4	5	4	5	4	3	3	3	2	2	4	4	3	2	4	3	5	3	5	4	3	3	4	5	3	3.33333	4.4	4	2.8	3.2	4
2	3	3	1	2	3	3	4	4	3	4	4	5	4	4	4	4	5	5	4	5	3	2	3	3	5	5	4	5	5	3	4	4	4	5	3	5	5	3	3	4	4	5	3.5	4.16667	4.4	2.66667	4.8	4	3.8
1	2	3	4	1	3	4	5	4	3	4	5	5	5	4	3	5	5	5	3	4	3	5	4	5	3	3	4	3	2	5	4	4	5	5	4	5	4	5	3	4	3	2	3.83333	4.5	4	4.66667	3	4.6	4.2
1	1	1	3	1	5	4	5	3	5	4	5	5	4	4	5	3	4	3	4	4	3	3	3	3	4	5	4	3	4	3	5	3	5	5	3	5	5	4	3	5	3	4	4.33333	4.33333	3.6	3	4	4.2	4
1	1	1	1	2	4	3	2	3	3	3	3	4	4	4	4	5	4	4	4	4	4	4	4	4	5	5	4	5	3	4	3	4	4	4	4	4	3	3	4	3	4	4	3	4	4	4	4.4	3.8	3.6
1	3	1	3	1	3	4	3	3	2	3	3	2	4	3	2	3	5	4	5	5	4	5	5	3	4	3	5	4	4	3	5	5	5	5	4	4	4	2	4	4	3	2	3	2.83333	4.6	4.33333	4	4.6	3.6
1	2	1	2	2	3	2	1	3	1	2	1	1	1	2	2	1	1	2	3	2	2	1	1	2	2	3	2	3	1	1	2	2	2	2	2	1	1	2	3	2	3	1	2	1.33333	2	1.33333	2.2	1.8	1.8
1	3	1	1	1	5	5	5	4	5	5	5	3	3	4	4	5	3	3	5	4	4	3	4	3	3	3	3	3	4	3	3	5	5	5	2	3	3	2	3	4	5	4	4.83333	4	3.8	3.33333	3.2	4.2	2.6
1	2	1	4	2	3	4	4	3	3	3	4	3	4	4	5	3	2	3	4	3	2	5	5	4	4	5	4	5	3	5	4	3	4	4	4	4	4	3	4	4	4	5	3.33333	3.83333	2.8	4.66667	4.2	4	3.8
1	2	1	2	2	3	4	3	2	4	4	5	4	5	3	3	5	2	3	3	3	2	3	2	3	3	3	3	2	5	1	5	5	3	5	3	3	4	4	3	5	5	5	3.33333	4.16667	2.6	2.66667	3.2	3.8	3.4
1	1	3	1	2	4	4	3	4	3	4	2	2	3	4	4	3	3	4	3	3	5	4	5	4	3	5	4	5	5	3	3	3	4	3	5	4	3	4	5	3	3	4	3.66667	3	3.6	4.33333	4.4	3.2	4.2
1	3	1	1	1	4	5	3	5	4	5	3	4	3	3	3	3	4	3	5	4	3	3	3	3	3	3	4	4	5	5	4	4	5	4	3	3	4	2	3	3	5	5	4.33333	3.16667	3.8	3	3.8	4.4	3
1	3	1	4	1	3	5	4	5	4	3	4	5	5	4	4	4	5	5	4	4	4	4	3	4	5	5	3	5	4	5	3	1	4	5	4	5	4	5	4	3	4	4	4	4.33333	4.4	3.66667	4.4	3.6	4.4
1	2	3	1	1	3	2	3	4	4	3	2	4	4	3	3	2	4	4	4	3	1	5	4	4	5	2	5	5	4	5	4	3	3	3	5	5	3	5	5	3	4	3	3.16667	3	3.2	4.33333	4.2	3.6	4.6
2	1	3	3	1	5	5	5	4	5	4	2	3	2	3	3	3	5	4	5	4	3	3	3	2	4	4	4	4	5	3	4	3	4	3	3	3	3	3	3	4	4	4	4.66667	2.66667	4.2	2.66667	4.2	3.4	3
1	3	1	1	2	5	3	3	3	5	5	3	4	4	1	4	2	5	5	3	5	5	5	3	4	2	3	4	3	5	5	4	3	3	3	4	2	5	3	4	5	3	4	4	3	4.6	4	3.4	3.6	3.6
2	3	1	3	1	3	5	3	3	3	3	4	4	4	5	5	4	3	5	5	5	5	5	5	3	3	4	4	4	2	4	2	3	4	4	4	4	3	5	3	4	5	3	3.33333	4.33333	4.6	4.33333	3.4	3.4	3.8
1	2	3	1	1	4	4	5	5	4	4	4	4	4	4	3	4	3	4	4	4	4	3	3	5	2	3	4	4	4	3	2	4	2	4	5	5	4	3	5	3	4	4	4.33333	3.83333	3.8	3.66667	3.4	3	4.4
1	3	1	2	2	5	3	5	5	4	4	5	5	3	4	3	3	4	4	4	5	3	1	5	3	3	4	3	4	4	4	3	3	4	2	5	5	4	4	5	2	4	3	4.33333	3.83333	4	3	3.6	3.2	4.6
1	3	1	1	1	4	3	2	4	4	3	3	3	4	5	3	3	2	4	4	5	3	4	4	4	3	3	4	4	4	3	4	3	3	3	3	3	2	4	5	3	2	3	3.33333	3.5	3.6	4	3.6	3.2	3.4
1	2	3	3	2	2	5	2	5	2	4	1	3	1	2	1	2	5	5	5	5	4	4	5	5	4	5	4	4	3	3	4	4	5	4	2	4	1	5	3	4	5	5	3.33333	1.66667	4.8	4.66667	4	4	3
1	2	1	2	1	2	2	3	2	5	1	1	1	1	2	1	2	3	2	1	1	1	1	3	1	3	1	3	2	1	5	2	3	5	3	5	3	1	2	2	5	3	3	2.5	1.33333	1.6	1.66667	2	3.6	2.6
1	1	1	4	2	2	4	2	4	4	3	3	3	3	2	4	4	2	3	2	3	3	3	2	2	3	2	2	2	2	3	4	3	3	2	2	2	3	1	1	3	2	2	3.16667	3.16667	2.6	2.33333	2.2	3	1.8
1	2	3	1	1	3	3	3	1	2	3	3	4	4	4	3	3	3	2	2	2	2	2	2	2	2	1	2	2	2	2	1	3	2	3	3	2	2	4	4	1	1	1	2.5	3.5	2.2	2	1.8	2.2	3
2	1	1	3	1	3	5	5	4	5	4	5	5	5	3	3	5	5	4	5	4	3	3	5	5	5	4	4	4	4	3	5	4	3	5	3	3	3	4	3	3	2	4	4.33333	4.33333	4.2	4.33333	4.2	4	3.2
2	3	1	1	1	3	4	4	3	5	4	3	5	4	4	5	4	3	5	5	5	4	5	5	3	5	5	5	3	5	4	2	4	3	3	4	3	4	4	3	5	5	5	3.83333	4.16667	4.4	4.33333	4.6	3.2	3.6
2	2	3	2	1	3	2	1	3	2	2	2	2	1	3	3	1	1	2	1	2	3	2	2	3	3	3	2	3	3	4	4	2	3	3	1	1	1	3	2	2	1	1	2.16667	2	1.8	2.33333	2.8	3.2	1.6
1	2	1	4	2	3	3	3	3	3	4	3	5	5	5	5	4	3	3	5	5	3	5	5	5	4	5	5	3	5	5	5	3	5	5	4	5	4	4	4	5	5	4	3.16667	4.5	3.8	5	4.4	4.6	4.2
2	1	3	2	2	2	3	3	1	3	1	3	4	3	3	4	2	3	3	2	1	3	2	2	3	3	3	3	4	2	3	1	2	1	2	2	3	3	1	2	1	3	3	2.16667	3.16667	2.4	2.33333	3	1.8	2.2
1	2	2	1	2	4	4	5	5	4	5	4	4	3	1	3	3	4	4	3	4	3	4	4	4	2	3	2	4	3	4	4	3	4	4	2	3	3	3	2	3	3	5	4.5	3	3.6	4	2.8	3.8	2.6
2	1	2	4	1	4	3	3	4	5	4	3	4	3	5	3	4	5	5	3	4	4	5	4	4	5	5	5	4	3	3	4	3	4	3	5	5	5	5	5	5	5	3	3.83333	3.66667	4.2	4.33333	4.4	3.4	5
1	2	1	2	2	5	4	4	4	5	4	3	4	5	4	5	4	3	3	4	3	4	5	5	5	5	3	4	5	5	4	3	3	5	4	5	5	5	3	3	4	4	4	4.33333	4.16667	3.4	5	4.4	3.8	4.2
1	2	2	2	1	4	4	5	5	3	4	5	4	5	5	4	4	4	3	4	4	4	3	5	4	5	3	4	3	5	5	3	5	3	4	2	3	2	3	4	3	3	2	4.16667	4.5	3.8	4	4	4	2.8
1	3	1	3	2	2	3	3	1	3	3	3	3	3	4	3	4	5	3	5	4	3	5	5	3	4	3	4	4	3	5	4	4	5	3	5	5	5	4	3	4	5	3	2.5	3.33333	4	4.33333	3.6	4.2	4.4
1	2	2	1	2	4	5	5	4	4	3	5	4	5	3	4	3	5	5	4	4	5	2	2	2	4	3	4	4	4	3	4	4	4	4	3	4	5	4	4	5	3	5	4.16667	4	4.6	2	3.8	3.8	4
2	1	4	4	1	3	3	3	5	3	3	4	4	5	4	4	3	5	5	5	3	3	4	3	5	4	5	5	4	5	4	3	3	2	3	5	4	4	3	5	4	4	5	3.33333	4	4.2	4	4.6	3	4.2
1	3	1	1	2	2	3	3	3	3	3	3	4	5	3	5	5	4	4	5	4	3	4	3	4	4	4	4	4	4	4	4	5	4	4	4	4	3	5	4	4	4	4	2.83333	4.16667	4	3.66667	4	4.2	4
2	3	2	2	1	2	3	1	3	3	1	3	3	2	4	2	4	1	3	2	3	2	1	1	1	3	1	1	2	2	3	2	2	3	1	1	1	2	2	1	4	4	2	2.16667	3	2.2	1	1.8	2.2	1.4
2	2	3	2	1	4	3	5	3	4	4	3	2	5	3	2	2	3	2	3	3	3	5	3	4	5	5	5	5	5	5	4	5	3	4	3	5	5	5	3	3	4	3	3.83333	2.83333	2.8	4	5	4.2	4.2
2	2	3	2	2	2	3	3	3	4	2	4	3	5	4	5	5	3	2	3	4	3	5	5	5	4	5	4	4	3	4	4	4	5	3	5	4	4	3	4	3	2	2	2.83333	4.33333	3	5	4	4	4
2	1	2	2	1	2	1	3	1	3	2	1	2	2	1	2	2	2	1	2	1	2	1	1	3	2	4	3	2	3	2	2	1	3	2	4	3	4	3	2	4	3	3	2	1.66667	1.6	1.66667	2.8	2	3.2
1	1	3	2	2	4	4	3	3	4	3	5	4	5	4	4	3	3	3	4	4	4	5	5	5	4	3	2	3	4	3	3	1	2	2	4	3	4	4	3	5	4	4	3.5	4.16667	3.6	5	3.2	2.2	3.6
1	1	1	1	1	4	5	4	4	5	4	4	5	5	1	4	4	3	3	2	2	3	5	3	3	3	5	3	4	3	5	5	2	4	3	4	5	3	5	4	5	4	5	4.33333	3.83333	2.6	3.66667	3.6	3.8	4.2
1	2	2	4	1	5	4	5	5	4	5	4	3	3	3	3	3	4	3	3	5	3	4	4	5	4	3	5	3	4	5	3	5	3	3	3	5	5	4	3	4	4	3	4.66667	3.16667	3.6	4.33333	3.8	3.8	4
1	3	1	4	1	5	5	5	5	3	3	3	4	4	4	5	5	5	2	2	3	1	4	4	4	3	5	4	5	3	4	3	5	3	3	3	2	3	2	3	5	5	4	4.33333	4.16667	2.6	4	4	3.6	2.6
1	2	1	2	1	3	2	2	3	3	3	1	3	1	3	1	1	2	3	3	2	2	5	1	4	3	3	1	1	1	1	1	3	1	1	1	3	3	2	1	2	3	2	2.66667	1.66667	2.4	3.33333	1.8	1.4	2
2	3	1	1	2	4	2	4	3	4	1	4	5	5	4	3	3	5	5	4	4	4	2	3	3	3	2	3	3	5	4	5	3	5	3	3	2	2	2	2	4	3	5	3	4	4.4	2.66667	3.2	4	2.2
2	1	1	2	1	3	2	4	4	3	2	3	2	2	4	3	2	3	1	2	1	5	3	2	3	3	2	3	2	3	2	1	2	2	2	2	2	2	2	2	1	2	1	3	2.66667	2.4	2.66667	2.6	1.8	2
1	1	4	2	2	3	4	2	3	4	3	4	5	4	4	5	4	2	2	3	4	4	5	3	3	1	3	3	4	3	4	2	4	3	4	3	4	3	4	3	4	4	4	3.16667	4.33333	3	3.66667	2.8	3.4	3.4
1	2	1	3	1	1	1	2	2	2	3	3	2	5	2	2	3	3	3	4	3	3	1	1	2	2	2	2	1	1	2	2	1	1	3	2	1	2	2	3	1	2	1	1.83333	2.83333	3.2	1.33333	1.6	1.8	2
1	3	1	3	2	4	4	5	3	3	4	3	2	2	5	3	3	4	4	4	4	4	3	3	4	4	3	3	5	5	3	5	5	5	4	5	5	3	5	5	4	4	3	3.83333	3	4	3.33333	4	4.4	4.6
2	2	1	3	2	5	5	4	5	5	4	3	4	4	4	5	5	4	4	3	5	3	3	2	3	3	3	3	4	4	4	5	5	5	4	3	3	3	3	5	4	5	3	4.66667	4.16667	3.8	2.66667	3.4	4.6	3.4
1	2	1	4	2	5	3	4	3	4	3	2	3	3	2	3	3	5	5	5	3	5	4	5	5	3	5	4	4	4	5	4	5	5	4	3	5	5	3	4	3	5	3	3.66667	2.66667	4.6	4.66667	4	4.6	4
1	2	1	4	1	3	1	1	1	3	2	2	1	2	3	1	2	4	3	3	3	4	3	3	4	1	3	3	1	3	2	2	2	2	2	2	4	3	3	3	3	2	1	1.83333	1.83333	3.4	3.33333	2.2	2	3
1	3	1	2	2	4	3	3	4	2	3	4	4	4	2	2	3	4	3	5	4	5	4	5	5	3	5	5	3	4	4	4	4	4	3	2	2	4	3	3	4	4	3	3.16667	3.16667	4.2	4.66667	4	3.8	2.8
1	3	1	4	2	5	5	4	5	4	3	4	4	4	4	4	3	4	3	3	3	3	5	5	5	3	5	4	4	5	4	3	3	5	4	4	5	4	5	5	4	4	4	4.33333	3.83333	3.2	5	4.2	3.8	4.6
1	1	4	3	1	4	3	3	5	4	4	5	4	4	4	3	4	4	4	3	4	3	5	5	3	3	2	2	3	3	4	3	4	4	4	3	2	2	3	3	5	5	4	3.83333	4	3.6	4.33333	2.6	3.8	2.6
1	1	1	4	1	4	3	3	4	5	4	3	2	3	2	2	4	4	4	5	4	3	4	4	5	4	4	4	4	4	4	4	4	4	4	4	5	5	5	5	5	3	5	3.83333	2.66667	4	4.33333	4	4	4.8
1	3	1	4	2	4	4	3	3	3	4	5	3	4	4	4	4	3	4	4	4	5	4	2	3	4	3	4	2	2	3	5	3	3	4	2	3	3	2	3	3	4	3	3.5	4	4	3	3	3.6	2.6
1	3	3	1	1	3	4	4	4	3	3	3	3	4	4	3	3	3	5	4	4	3	5	5	3	4	2	3	3	4	3	3	3	3	4	3	2	3	3	3	3	4	3	3.5	3.33333	3.8	4.33333	3.2	3.2	2.8
1	3	3	3	2	4	4	4	5	3	4	3	3	5	3	4	4	2	3	3	2	4	5	5	5	3	5	3	4	5	4	4	3	2	4	4	5	5	3	5	3	3	4	4	3.66667	2.8	5	4	3.4	4.4
1	3	3	3	2	5	5	3	4	5	3	4	5	4	4	5	4	5	5	3	5	5	4	5	4	5	4	4	4	3	4	2	3	2	3	4	2	3	4	3	5	5	5	4.16667	4.33333	4.6	4.33333	4	2.8	3.2
1	1	1	1	1	4	2	3	2	4	3	4	3	4	3	2	3	2	4	2	4	2	3	3	2	3	3	4	3	3	3	2	3	4	3	1	2	1	1	3	3	3	2	3	3.16667	2.8	2.66667	3.2	3	1.6
2	1	1	3	1	3	4	5	4	3	4	3	4	4	2	4	2	3	5	3	3	3	5	5	4	3	4	5	3	3	2	4	3	4	3	3	4	4	4	4	4	3	5	3.83333	3.16667	3.4	4.66667	3.6	3.2	3.8
1	2	3	4	1	4	3	2	3	3	3	3	4	3	3	5	4	5	4	5	4	4	4	4	4	3	4	3	4	4	5	5	4	3	5	5	4	4	3	4	2	4	4	3	3.66667	4.4	4	3.6	4.4	4
1	3	1	3	2	3	1	3	2	4	2	3	4	4	4	4	4	4	4	3	3	4	4	4	3	5	4	3	5	5	5	4	3	4	3	4	5	4	3	3	5	3	3	2.5	3.83333	3.6	3.66667	4.4	3.8	3.8
1	1	1	2	1	3	4	5	4	3	5	3	4	3	3	2	3	3	3	3	3	3	4	3	4	3	4	2	3	3	4	4	4	5	4	4	4	4	3	3	4	4	5	4	3	3	3.66667	3	4.2	3.6
1	3	3	4	2	4	5	4	3	4	4	3	4	4	3	4	5	4	3	4	4	4	4	3	3	3	5	5	5	5	5	5	5	4	4	5	5	4	4	4	5	5	5	4	3.83333	3.8	3.33333	4.6	4.6	4.4
1	1	2	1	1	4	4	4	5	3	4	5	3	3	3	5	4	4	3	3	5	4	4	5	5	3	5	3	5	5	2	3	2	3	4	3	4	4	3	4	3	2	4	4	3.83333	3.8	4.66667	4.2	2.8	3.6
1	2	1	4	2	2	3	1	1	1	2	1	1	2	2	3	3	2	1	1	1	2	2	1	2	3	4	3	2	3	2	2	2	1	3	1	3	3	1	1	1	1	2	1.66667	2	1.4	1.66667	3	2	1.8
1	2	3	1	1	4	4	5	3	3	4	4	3	4	5	4	4	5	4	3	4	4	4	3	4	3	3	3	4	4	4	5	4	3	3	2	3	3	3	2	5	5	4	3.83333	4	4	3.66667	3.4	3.8	2.6
1	3	3	2	1	3	4	4	2	2	2	4	3	4	5	5	4	3	4	2	3	2	4	5	4	2	3	3	2	2	4	5	5	3	4	4	5	5	4	5	5	4	5	2.83333	4.16667	2.8	4.33333	2.4	4.2	4.6
1	1	1	1	2	3	3	4	4	5	3	5	3	3	5	3	5	5	4	4	4	5	4	5	3	5	5	4	3	5	5	5	5	5	4	5	5	3	4	5	2	4	4	3.66667	4	4.4	4	4.4	4.8	4.4
1	3	3	4	1	5	1	4	3	3	4	3	3	5	5	3	4	4	5	3	4	4	4	4	5	4	4	5	4	4	5	3	5	5	3	3	2	4	3	2	4	5	5	3.33333	3.83333	4	4.33333	4.2	4.2	2.8
1	2	2	2	2	5	5	3	5	4	5	3	3	3	5	4	3	5	5	5	3	5	4	5	4	4	5	5	4	5	5	5	5	4	5	3	4	4	2	3	3	4	4	4.5	3.5	4.6	4.33333	4.6	4.8	3.2
1	1	3	1	2	2	3	2	3	3	2	5	4	4	3	5	5	2	2	4	3	3	3	4	3	4	5	5	4	3	4	4	4	4	4	5	3	5	5	5	3	3	3	2.5	4.33333	2.8	3.33333	4.2	4	4.6
1	1	1	2	2	5	3	4	5	5	4	4	5	5	3	5	4	4	4	4	4	4	5	3	4	3	2	2	2	3	3	3	4	4	3	4	4	4	5	5	4	5	4	4.33333	4.33333	4	4	2.4	3.4	4.4
1	1	3	4	2	3	3	4	5	5	4	3	4	5	5	4	3	3	5	4	5	3	3	5	5	4	4	3	5	4	4	4	4	3	4	5	4	3	4	5	4	5	5	4	4	4	4.33333	4	3.8	4.2
1	1	2	1	2	5	3	5	4	5	5	4	5	5	3	5	5	3	3	2	3	4	4	3	3	3	5	3	4	4	2	2	2	3	3	5	5	4	4	5	4	5	4	4.5	4.5	3	3.33333	3.8	2.4	4.6
1	1	1	1	2	1	2	3	1	3	3	1	2	2	3	2	1	2	4	4	2	3	3	2	2	2	3	2	1	2	1	2	3	2	2	1	1	2	2	2	2	2	3	2.16667	1.83333	3	2.33333	2	2	1.6
2	3	1	1	2	5	4	4	5	4	4	4	3	3	2	2	4	3	4	5	4	4	5	5	3	4	4	4	5	5	3	3	4	3	3	4	4	4	4	4	5	5	3	4.33333	3	4	4.33333	4.4	3.2	4
1	3	1	3	2	5	4	5	5	4	5	5	3	4	4	5	4	5	5	3	4	4	4	3	3	4	4	5	4	4	4	4	4	5	4	3	4	4	5	5	4	5	5	4.66667	4.16667	4.2	3.33333	4.2	4.2	4.2
1	1	1	4	2	4	3	5	4	4	5	4	5	4	5	4	4	4	4	4	5	5	4	5	4	4	4	4	4	3	5	5	4	5	5	3	4	5	5	5	4	5	3	4.16667	4.33333	4.4	4.33333	3.8	4.8	4.4
1	3	1	1	1	4	5	5	3	5	5	3	2	3	2	2	2	3	3	3	5	4	5	5	3	3	3	3	3	4	5	4	5	4	4	4	5	4	5	4	4	4	4	4.5	2.33333	3.6	4.33333	3.2	4.4	4.4
1	1	1	2	1	5	4	4	3	5	5	5	4	4	4	3	4	5	4	5	5	5	5	5	3	4	3	5	4	3	3	5	4	4	4	4	4	3	4	4	4	4	5	4.33333	4	4.8	4.33333	3.8	4	3.8
2	1	1	2	1	4	3	3	3	4	2	4	4	3	5	4	3	3	2	3	2	3	3	3	3	4	4	4	4	2	5	5	5	5	3	5	5	3	5	3	4	4	5	3.16667	3.83333	2.6	3	3.6	4.6	4.2
1	1	4	3	2	5	5	5	4	3	4	4	3	3	3	3	3	5	4	4	4	4	5	3	3	5	4	3	5	4	3	3	4	3	5	4	3	4	2	3	3	3	5	4.33333	3.16667	4.2	3.66667	4.2	3.6	3.2
2	2	4	2	2	2	1	2	2	3	1	1	2	1	2	3	3	1	1	3	2	3	2	3	1	1	1	1	1	2	1	1	3	2	1	1	1	1	1	3	1	3	1	1.83333	2	2	2	1.2	1.6	1.4
2	3	3	3	2	3	4	4	3	3	5	4	4	4	4	3	3	2	4	3	3	3	4	3	4	4	4	4	5	4	4	3	5	4	4	5	5	5	4	4	5	4	4	3.66667	3.66667	3	3.66667	4.2	4	4.6
1	3	4	4	1	3	5	4	4	3	5	5	4	5	4	5	4	4	2	1	3	3	3	3	3	4	3	4	3	5	5	3	4	4	4	5	3	4	3	5	3	2	3	4	4.5	2.6	3	3.8	4	4
2	3	4	3	2	4	4	4	4	4	4	3	3	4	3	4	5	5	5	5	5	3	3	4	3	4	5	3	5	3	4	5	5	3	4	5	4	4	4	5	5	3	5	4	3.66667	4.6	3.33333	4	4.2	4.4
2	3	4	1	2	4	5	4	3	4	3	4	3	4	4	4	3	3	4	3	5	5	5	5	4	3	2	4	4	2	2	3	2	4	3	3	4	3	3	3	4	4	4	3.83333	3.66667	4	4.66667	3	2.8	3.2
1	3	1	4	1	5	5	5	4	3	3	3	2	2	2	4	4	4	4	5	3	5	2	4	4	3	4	4	4	5	5	5	5	5	3	4	5	3	4	4	3	4	5	4.16667	2.83333	4.2	3.33333	4	4.6	4
2	2	1	2	2	4	5	3	5	4	3	3	5	5	4	5	5	5	5	5	5	4	2	4	4	4	4	5	3	4	5	4	4	5	4	4	4	5	4	3	2	4	4	4	4.5	4.8	3.33333	4	4.4	4
1	2	1	4	2	5	4	5	5	5	5	5	4	3	5	3	5	4	5	3	4	4	3	3	3	4	5	4	5	5	3	3	3	2	4	5	4	5	4	3	4	4	4	4.83333	4.16667	4	3	4.6	3	4.2
2	1	1	1	1	2	3	1	1	1	1	1	1	3	1	2	1	3	1	1	2	1	2	3	2	2	3	2	2	3	3	2	3	2	3	1	1	1	1	1	1	2	2	1.5	1.5	1.6	2.33333	2.4	2.6	1
1	3	2	4	2	5	5	3	4	5	4	5	3	3	3	4	3	4	3	5	3	4	4	3	2	5	5	5	3	5	4	3	4	3	5	3	4	3	3	5	4	4	3	4.33333	3.5	3.8	3	4.6	3.8	3.6
1	2	1	3	2	3	5	4	3	3	4	4	5	3	3	3	4	5	4	4	3	3	4	4	4	3	2	2	3	2	4	5	4	5	4	5	4	3	3	4	4	4	4	3.66667	3.66667	3.8	4	2.4	4.4	3.8
2	3	2	1	2	3	1	1	3	3	1	2	2	2	2	2	2	4	3	3	2	2	2	3	2	3	1	1	3	1	2	3	3	3	2	3	2	2	1	2	3	1	1	2	2	2.8	2.33333	1.8	2.6	2
1	3	1	1	2	1	2	3	2	1	3	1	3	2	1	3	2	1	1	1	2	3	2	2	3	2	5	3	1	1	1	3	2	2	2	1	1	1	2	3	2	3	1	2	2	1.6	2.33333	2.4	2	1.6
1	1	2	2	1	3	3	3	2	3	3	4	5	3	5	5	5	2	2	4	3	3	3	2	3	3	3	4	3	3	3	4	4	4	5	2	2	3	4	3	5	5	3	2.83333	4.5	2.8	2.66667	3.2	4	2.8
1	1	3	3	2	2	1	2	2	2	2	2	1	1	1	1	2	3	2	4	3	3	1	1	3	1	2	1	2	2	2	2	3	3	3	1	2	2	1	2	3	1	3	1.83333	1.33333	3	1.66667	1.6	2.6	1.6
2	1	3	2	2	4	3	4	3	3	2	3	4	3	3	2	4	5	3	5	3	5	4	5	4	2	2	4	2	4	2	2	2	3	4	3	4	3	3	2	4	5	4	3.16667	3.16667	4.2	4.33333	2.8	2.6	3
1	3	1	4	1	4	2	4	3	3	2	2	1	1	1	2	1	1	3	3	3	2	2	3	3	1	1	2	2	3	2	1	2	2	2	2	1	3	3	1	2	1	1	3	1.33333	2.4	2.66667	1.8	1.8	2
2	3	1	2	2	4	3	3	2	4	3	3	1	3	3	2	2	1	1	3	2	1	1	1	1	2	3	1	1	1	1	1	3	2	2	1	1	1	1	2	2	2	1	3.16667	2.33333	1.6	1	1.6	1.8	1.2
1	1	1	4	1	2	1	2	1	2	3	2	2	3	4	2	2	1	3	1	1	1	1	2	2	2	2	2	3	2	1	3	3	3	2	1	1	3	5	2	2	3	4	1.83333	2.5	1.4	1.66667	2.2	2.4	2.4
1	1	4	2	1	5	4	4	4	5	5	3	4	5	4	3	4	4	3	4	4	5	4	3	4	4	2	3	4	4	5	4	5	4	4	5	4	4	4	3	4	3	4	4.5	3.83333	4	3.66667	3.4	4.4	4
1	1	2	2	2	3	1	3	5	3	4	3	3	3	3	2	3	5	3	5	4	5	4	3	4	3	5	5	4	4	5	3	5	3	3	3	4	5	3	3	3	3	4	3.16667	2.83333	4.4	3.66667	4.2	3.8	3.6
2	3	1	2	2	3	1	1	2	1	2	3	2	3	5	2	2	3	1	3	2	2	3	2	2	3	3	4	2	2	3	2	3	3	1	3	1	2	2	1	2	2	1	1.66667	2.83333	2.2	2.33333	2.8	2.4	1.8
1	2	4	1	2	3	3	3	5	3	4	5	3	5	3	4	5	4	5	4	4	4	5	5	5	3	5	5	4	3	3	2	3	4	4	4	3	4	4	4	3	4	2	3.5	4.16667	4.2	5	4	3.2	3.8
1	2	1	4	2	1	1	1	2	2	3	1	1	2	2	1	2	2	3	3	3	3	1	2	2	3	1	2	3	2	1	1	1	3	1	1	1	1	3	3	3	3	1	1.66667	1.5	2.8	1.66667	2.2	1.4	1.8
1	1	2	2	1	2	3	4	2	4	3	3	2	2	3	4	4	4	4	4	3	3	4	4	3	3	4	3	4	3	5	4	3	4	5	3	4	3	5	4	4	4	4	3	3	3.6	3.66667	3.4	4.2	3.8
1	3	2	1	1	3	4	4	5	4	3	4	3	4	3	3	2	5	4	3	4	4	4	4	4	3	5	3	4	5	4	5	5	4	3	5	4	3	5	5	5	4	4	3.83333	3.16667	4	4	4	4.2	4.4
1	2	1	2	2	1	1	3	2	3	3	1	1	1	3	2	1	3	2	4	3	2	2	1	2	2	2	4	2	3	2	1	1	2	3	3	3	2	1	2	1	1	3	2.16667	1.5	2.8	1.66667	2.6	1.8	2.2
1	1	3	3	1	3	1	1	1	3	1	3	2	4	3	3	3	1	2	2	1	2	2	1	2	3	2	1	3	2	1	1	1	1	2	3	1	2	2	3	2	2	3	1.66667	3	1.6	1.66667	2.2	1.2	2.2
2	2	1	2	2	3	2	4	3	3	3	3	4	5	3	4	5	3	4	4	4	3	4	5	5	4	2	4	2	4	5	3	4	3	5	5	4	4	4	5	4	3	4	3	4	3.6	4.66667	3.2	4	4.4
1	3	3	3	2	1	1	1	1	2	3	2	1	1	2	3	2	2	1	2	2	2	1	2	2	3	2	2	2	3	2	1	2	2	2	3	1	1	3	1	3	3	3	1.5	1.83333	1.8	1.66667	2.4	1.8	1.8
2	1	1	2	2	3	3	2	3	3	3	5	4	4	4	5	4	4	4	3	5	3	5	4	5	4	5	5	4	5	3	5	3	5	4	4	3	3	3	5	3	5	5	2.83333	4.33333	3.8	4.66667	4.6	4	3.6
1	3	1	3	1	5	5	4	4	5	5	4	3	5	5	3	3	3	3	4	4	3	5	4	4	3	3	5	4	5	5	5	3	3	3	3	4	5	3	4	4	3	4	4.66667	3.83333	3.4	4.33333	4	3.8	3.8
1	3	1	2	2	4	3	5	4	3	4	4	5	4	5	4	5	3	3	5	5	4	4	3	5	4	5	4	4	4	4	5	4	5	5	2	4	3	4	3	5	4	5	3.83333	4.5	4	4	4.2	4.6	3.2
1	1	2	3	1	5	5	4	4	3	5	4	3	4	3	4	3	3	4	3	2	4	3	2	3	4	5	4	5	4	3	5	4	5	3	4	3	5	3	5	4	3	3	4.33333	3.5	3.2	2.66667	4.4	4	4
1	1	3	3	1	3	4	5	5	5	3	5	5	5	4	3	4	3	3	5	4	3	5	3	5	3	5	4	4	3	2	3	4	3	4	4	5	4	4	5	4	4	5	4.16667	4.33333	3.6	4.33333	3.8	3.2	4.4
1	2	1	3	1	5	5	5	4	3	3	4	4	4	5	3	4	3	3	1	3	2	4	4	4	5	5	4	4	4	2	3	3	3	4	4	3	4	3	3	5	5	3	4.16667	4	2.4	4	4.4	3	3.4
1	2	3	2	2	4	4	4	5	4	4	2	3	2	3	4	3	3	3	4	3	2	3	4	4	5	4	4	3	5	4	5	4	4	3	3	4	4	5	4	4	4	3	4.16667	2.83333	3	3.66667	4.2	4	4
1	1	3	2	2	5	3	4	5	4	4	3	5	4	3	5	4	4	4	4	4	3	4	3	3	4	5	4	5	3	5	5	4	4	3	4	2	2	2	2	4	4	5	4.16667	4	3.8	3.33333	4.2	4.2	2.4
1	1	1	3	1	5	4	3	5	5	5	5	5	5	3	5	4	3	2	4	2	2	4	3	5	3	3	3	2	3	4	5	4	4	4	3	3	5	5	3	4	4	5	4.5	4.5	2.6	4	2.8	4.2	3.8
1	2	3	3	1	3	4	5	3	3	4	5	4	5	5	5	4	3	3	2	4	3	3	5	4	3	2	2	4	3	4	5	3	5	4	4	2	2	2	2	4	5	4	3.66667	4.66667	3	4	2.8	4.2	2.4
2	3	1	4	1	1	1	3	1	2	2	2	2	1	1	3	3	1	1	1	1	2	3	2	1	1	3	1	1	3	3	4	5	3	2	2	4	3	3	2	1	3	3	1.66667	2	1.2	2	1.8	3.4	2.8
1	1	3	4	2	2	3	1	1	1	2	3	1	2	1	2	1	2	3	3	3	3	1	2	1	3	3	3	3	3	3	3	3	3	3	3	2	3	1	2	3	2	2	1.66667	1.66667	2.8	1.33333	3	3	2.2
2	3	2	3	2	3	5	5	3	5	4	4	2	2	2	2	3	5	3	3	4	4	5	3	4	5	4	3	3	3	5	4	5	4	5	3	3	3	4	3	4	4	4	4.16667	2.5	3.8	4	3.6	4.6	3.2
1	3	3	4	1	4	3	4	4	3	3	3	3	2	2	4	3	3	3	2	3	4	3	4	4	3	4	4	4	4	5	3	4	3	2	4	4	5	5	4	4	5	5	3.5	2.83333	3	3.66667	3.8	3.4	4.4
1	1	3	4	1	5	4	3	3	4	5	3	3	4	5	5	4	5	3	5	5	5	4	5	5	4	3	5	5	3	5	5	5	3	4	4	4	5	4	4	5	3	4	4	4	4.6	4.66667	4	4.4	4.2
1	1	2	1	2	5	4	4	4	5	4	5	5	3	5	4	4	4	3	3	3	5	5	5	4	5	5	4	4	4	4	2	3	3	2	5	5	4	4	5	4	5	5	4.33333	4.33333	3.6	4.66667	4.4	2.8	4.6
2	1	1	2	2	3	3	5	5	3	5	3	5	3	4	5	3	4	4	5	5	4	3	4	5	4	4	4	3	4	4	5	4	4	5	4	5	5	5	5	5	3	3	4	3.83333	4.4	4	3.8	4.4	4.8
1	3	1	1	2	4	5	5	4	4	4	3	4	3	5	5	5	5	3	4	5	5	3	3	3	3	3	4	3	4	3	4	4	5	4	4	4	5	4	5	4	4	5	4.33333	4.16667	4.4	3	3.4	4	4.4
1	1	3	1	2	4	2	3	3	2	4	3	3	5	5	4	3	4	4	3	5	5	1	3	5	4	5	5	5	3	3	3	4	5	5	3	3	4	3	4	3	4	5	3	3.83333	4.2	3	4.4	4	3.4
1	1	1	4	2	3	3	3	4	3	4	4	4	5	5	4	5	5	5	3	5	5	4	2	3	4	4	4	5	5	4	5	5	5	3	3	4	3	3	3	5	5	5	3.33333	4.5	4.6	3	4.4	4.4	3.2
2	2	3	3	2	4	1	2	3	2	4	5	3	5	4	3	4	1	3	3	5	2	2	4	3	2	2	4	2	2	4	4	4	4	3	4	5	5	5	5	5	4	4	2.66667	4	2.8	3	2.4	3.8	4.8
1	3	1	3	1	2	4	4	4	2	4	2	1	2	2	2	3	3	3	2	1	2	1	1	1	1	3	1	2	3	2	3	2	1	1	3	1	2	1	2	3	3	4	3.33333	2	2.2	1	2	1.8	1.8
1	1	1	3	2	3	3	2	2	4	2	5	5	4	4	4	5	5	4	5	4	5	4	5	4	4	3	4	4	5	4	3	3	2	2	5	3	5	5	5	4	3	3	2.66667	4.5	4.6	4.33333	4	2.8	4.6
1	2	1	4	1	3	5	4	5	5	4	5	5	5	5	4	5	4	5	4	5	4	4	5	4	4	5	5	4	5	5	4	5	4	5	4	3	4	5	3	4	3	5	4.33333	4.83333	4.4	4.33333	4.6	4.6	3.8
1	1	2	3	2	2	3	2	2	3	3	2	3	3	1	3	2	5	3	5	4	4	4	3	5	3	4	4	4	4	4	4	4	3	5	3	5	4	5	3	5	5	5	2.5	2.33333	4.2	4	3.8	4	4
2	3	2	3	1	5	4	4	4	5	4	4	4	4	4	4	3	3	4	3	5	5	4	5	5	4	3	4	5	4	4	4	5	4	5	4	3	3	3	4	4	3	4	4.33333	3.83333	4	4.66667	4	4.4	3.4
1	3	3	2	1	1	3	2	3	1	2	1	3	1	1	1	1	3	2	3	3	1	3	3	2	3	2	2	3	3	3	2	3	4	4	2	2	3	3	2	2	2	4	2	1.33333	2.4	2.66667	2.6	3.2	2.4
1	1	1	4	2	5	4	1	5	5	5	4	5	4	3	3	4	4	3	4	5	3	5	4	2	3	5	5	5	2	2	2	3	4	3	5	5	5	1	4	4	4	5	4.16667	3.83333	3.8	3.66667	4	2.8	4
1	2	2	1	2	2	2	2	1	3	3	3	3	1	1	1	2	4	2	4	3	4	2	1	3	3	3	2	2	3	1	2	1	2	2	3	3	3	2	4	1	2	1	2.16667	1.83333	3.4	2	2.6	1.6	3
2	3	3	2	1	2	3	1	2	1	1	3	1	3	1	1	2	2	2	1	1	3	1	1	2	2	2	3	2	2	3	3	3	2	4	1	3	2	2	1	1	3	2	1.66667	1.83333	1.8	1.33333	2.2	3	1.8
2	3	2	3	1	4	4	4	3	5	5	5	3	4	3	5	4	5	5	5	3	5	3	3	5	2	3	3	3	4	5	3	4	4	5	4	3	5	3	3	5	5	3	4.16667	4	4.6	3.66667	3	4.2	3.6
1	3	1	1	1	5	5	5	5	3	3	3	3	4	5	4	4	5	5	5	3	4	3	5	4	4	4	5	4	2	5	5	4	5	4	4	4	4	4	3	3	4	4	4.33333	3.83333	4.4	4	3.8	4.6	3.8
1	1	1	4	1	3	5	3	5	5	4	5	3	3	3	4	5	3	2	3	3	2	2	3	3	3	5	3	3	4	4	4	2	2	2	4	4	4	4	3	4	4	4	4.16667	3.83333	2.6	2.66667	3.6	2.8	3.8
1	2	2	3	2	4	3	3	2	2	3	3	5	1	5	4	5	4	5	4	4	5	4	5	3	3	5	5	5	5	2	4	3	1	2	5	4	3	5	3	3	3	4	2.83333	3.83333	4.4	4	4.6	2.4	4
1	2	2	3	1	1	1	3	2	1	2	3	3	1	1	3	3	2	3	2	2	2	1	2	2	3	1	1	1	3	3	1	2	2	3	3	1	3	2	1	2	1	2	1.66667	2.33333	2.2	1.66667	1.8	2.2	2
1	3	2	2	2	2	3	3	4	2	4	3	5	4	4	4	4	4	3	3	5	4	5	4	5	3	3	5	4	5	5	3	5	4	3	5	5	5	5	5	5	5	3	3	4	3.8	4.66667	4	4	5
2	1	3	4	2	2	3	1	1	3	1	3	2	2	2	2	2	3	4	4	2	2	3	2	1	3	3	3	4	3	2	3	1	1	2	3	1	2	3	2	3	4	4	1.83333	2.16667	3	2	3.2	1.8	2.2
1	1	4	3	1	5	4	4	3	3	3	5	3	3	5	3	5	4	3	4	5	5	5	5	5	2	3	1	2	3	4	4	5	4	3	5	5	4	4	4	3	4	3	3.66667	4	4.2	5	2.2	4	4.4
1	3	1	1	1	5	5	4	2	4	4	5	3	3	4	5	5	5	4	5	5	3	4	1	4	4	4	4	5	4	5	5	4	2	4	3	4	3	3	5	4	3	4	4	4.16667	4.4	3	4.2	4	3.6
2	1	1	1	1	3	4	4	5	4	5	4	3	3	2	3	5	2	5	5	3	3	3	4	3	5	3	5	5	5	4	4	3	4	4	3	2	4	4	2	4	5	5	4.16667	3.33333	3.6	3.33333	4.6	3.8	3
2	1	3	3	2	1	1	1	1	3	2	5	2	4	2	4	4	5	2	2	3	1	1	2	2	1	1	3	1	2	3	2	3	3	3	3	1	3	3	1	3	2	3	1.5	3.5	2.6	1.66667	1.6	2.8	2.2
1	3	3	3	2	3	1	5	5	5	5	4	2	4	5	5	3	3	5	3	5	5	5	4	3	5	5	5	5	3	3	3	2	3	2	5	1	3	4	5	4	4	4	4	3.83333	4.2	4	4.6	2.6	3.6
1	2	1	4	1	2	3	1	2	3	1	1	1	5	3	1	1	2	2	1	3	1	1	2	2	3	3	3	2	4	3	1	2	1	3	3	2	3	2	2	5	2	1	2	2	1.8	1.66667	3	2	2.4
1	2	3	1	1	3	4	3	3	2	3	3	2	3	3	3	3	4	5	3	3	3	3	3	3	4	3	3	5	3	3	5	5	4	4	5	3	4	4	5	3	3	4	3	2.83333	3.6	3	3.6	4.2	4.2
2	1	4	2	1	4	3	4	3	2	5	1	5	4	5	5	4	4	5	1	4	4	4	3	4	3	5	1	3	3	3	4	4	2	4	4	3	2	3	3	3	3	4	3.5	4	3.6	3.66667	3	3.4	3
2	3	1	3	2	1	1	1	2	1	2	3	3	2	2	4	2	1	1	2	2	3	3	2	2	2	3	1	2	3	2	2	2	3	1	2	2	2	3	2	2	2	2	1.33333	2.66667	1.8	2.33333	2.2	2	2.2
2	2	1	1	2	4	5	4	3	3	4	5	4	5	5	3	5	4	4	4	4	5	3	4	3	5	4	5	5	5	2	3	4	2	3	5	5	4	3	4	4	5	3	3.83333	4.5	4.2	3.33333	4.8	2.8	4.2
1	3	3	3	2	5	5	4	5	3	4	5	5	5	4	5	5	2	2	3	3	3	4	4	5	2	3	2	3	4	5	5	5	5	5	3	2	2	3	4	5	5	3	4.33333	4.83333	2.6	4.33333	2.8	5	2.8
2	3	2	2	2	5	1	3	5	5	4	5	4	5	3	4	4	4	3	4	4	5	4	4	5	4	3	4	3	3	5	4	3	4	5	4	4	4	5	3	5	4	3	3.83333	4.16667	4	4.33333	3.4	4.2	4
1	3	1	3	1	4	3	3	4	5	3	4	5	5	5	5	4	5	4	3	4	4	5	3	5	3	4	3	2	4	4	5	3	4	4	5	5	3	5	3	3	5	4	3.66667	4.66667	4	4.33333	3.2	4	4.2
1	2	2	4	1	1	3	1	1	1	1	1	1	1	1	1	2	3	1	3	2	1	2	1	3	2	2	2	2	3	3	2	3	3	4	3	1	3	3	1	2	3	1	1.33333	1.16667	2	2	2.2	3	2.2
1	1	4	4	1	3	5	5	4	5	3	3	4	5	5	4	4	3	4	4	4	5	5	4	4	5	5	5	3	5	3	4	2	4	3	5	5	4	4	4	5	4	4	4.16667	4.16667	4	4.33333	4.6	3.2	4.4
2	1	1	2	2	3	4	4	4	4	4	3	3	2	3	3	3	4	5	5	4	4	2	3	4	2	2	4	3	4	4	4	3	4	3	5	4	4	5	4	5	4	4	3.83333	2.83333	4.4	3	3	3.6	4.4
1	2	1	3	1	4	4	5	4	4	4	4	2	3	2	2	3	3	4	4	3	4	5	4	4	4	5	5	5	4	4	5	5	4	3	5	4	4	4	4	4	5	5	4.16667	2.66667	3.6	4.33333	4.6	4.2	4.2
1	3	2	2	1	5	4	3	4	3	3	4	4	3	4	5	4	4	4	4	4	3	3	3	4	5	5	4	4	4	3	4	4	4	3	2	4	3	2	3	4	5	5	3.66667	4	3.8	3.33333	4.4	3.6	2.8
2	2	1	4	2	3	2	3	3	4	2	3	3	3	3	5	4	4	4	4	4	3	4	3	2	5	4	4	4	4	4	5	5	4	4	4	4	4	5	4	5	3	3	2.83333	3.5	3.8	3	4.2	4.4	4.2
1	2	1	3	2	3	3	2	3	4	4	4	5	4	5	3	4	3	2	2	4	3	4	3	4	4	3	4	5	5	5	5	5	5	4	5	4	5	4	5	2	2	2	3.16667	4.16667	2.8	3.66667	4.2	4.8	4.6
1	1	1	2	1	3	5	5	4	4	4	3	4	2	2	2	2	2	3	4	4	4	3	5	3	5	4	4	4	5	4	4	5	3	5	5	5	3	4	5	4	4	5	4.16667	2.5	3.4	3.66667	4.4	4.2	4.4
1	2	3	4	1	5	1	4	4	5	5	4	4	3	4	5	4	3	3	4	3	3	3	5	5	5	5	3	4	3	3	3	3	3	3	4	5	3	5	5	4	3	2	4	4	3.2	4.33333	4	3	4.4
2	2	1	2	1	4	4	4	5	5	3	5	4	4	4	3	4	2	3	4	2	4	3	4	5	5	5	5	3	3	5	4	4	4	3	4	4	5	4	3	4	3	4	4.16667	4	3	4	4.2	4	4
1	3	1	3	2	4	4	4	5	3	4	5	4	4	5	3	5	3	3	3	5	3	5	5	5	4	2	3	2	4	3	3	3	4	4	5	4	4	5	4	3	5	4	4	4.33333	3.4	5	3	3.4	4.4
1	3	1	4	2	5	4	4	3	4	3	3	4	5	4	5	5	4	5	3	4	4	3	4	3	2	2	3	2	4	4	4	3	4	4	3	4	3	5	4	3	3	3	3.83333	4.33333	4	3.33333	2.6	3.8	3.8
1	1	1	4	2	1	3	1	1	1	1	4	2	3	2	4	4	1	1	1	1	3	1	1	3	2	2	2	2	2	1	1	1	3	1	3	2	1	3	2	3	2	3	1.33333	3.16667	1.4	1.66667	2	1.4	2.2
2	1	1	1	1	3	3	5	5	5	3	3	3	5	3	3	5	4	4	5	5	4	3	3	3	4	2	4	2	3	5	5	5	4	5	3	5	3	4	4	4	4	5	4	3.66667	4.4	3	3	4.8	3.8
2	1	4	2	1	4	4	3	4	3	3	3	5	4	4	4	4	5	3	3	4	5	4	3	5	4	3	5	4	5	4	4	4	4	4	4	5	4	5	4	3	5	5	3.5	4	4	4	4.2	4	4.4
1	3	1	3	1	2	3	3	2	3	3	3	3	3	2	3	2	3	5	3	5	5	4	3	2	3	3	2	4	4	4	3	4	3	5	3	4	4	5	4	5	3	3	2.66667	2.66667	4.2	3	3.2	3.8	4
1	2	3	1	1	4	4	4	4	4	5	3	4	3	3	3	3	5	4	3	5	4	4	5	3	3	3	4	4	3	3	3	3	3	2	4	5	4	3	4	3	3	2	4.16667	3.16667	4.2	4	3.4	2.8	4
2	3	4	1	2	4	3	4	4	5	4	5	4	5	3	5	5	3	4	4	3	4	4	5	4	4	3	4	4	4	4	5	4	3	4	5	4	4	4	4	4	5	4	4	4.5	3.6	4.33333	3.8	4	4.2
1	1	3	2	2	5	5	3	4	4	4	4	5	3	4	5	5	2	3	2	3	3	4	4	3	3	4	5	4	5	5	4	5	4	4	5	4	3	4	3	3	4	2	4.16667	4.33333	2.6	3.66667	4.2	4.4	3.8
1	2	3	4	1	4	3	4	4	3	2	4	4	4	3	3	3	3	5	4	4	3	4	4	4	5	5	3	4	3	4	4	3	5	5	5	5	5	5	5	4	4	4	3.33333	3.5	3.8	4	4	4.2	5
2	2	3	2	2	5	4	4	4	3	4	2	3	3	2	3	3	3	4	5	5	3	3	5	3	5	5	5	5	3	3	3	2	4	2	5	5	4	4	5	4	3	4	4	2.66667	4	3.66667	4.6	2.8	4.6
1	2	1	4	2	4	5	5	3	4	5	5	5	4	5	5	4	3	2	3	2	2	4	3	3	2	4	4	2	2	4	3	5	4	4	4	5	5	3	5	3	5	4	4.33333	4.66667	2.4	3.33333	2.8	4	4.4
1	1	3	2	2	3	2	3	2	3	2	5	3	4	4	5	3	3	3	2	2	3	5	3	3	4	4	5	3	4	4	5	5	3	3	3	3	4	5	5	5	4	5	2.5	4	2.6	3.66667	4	4	4
1	2	3	1	1	5	5	5	5	5	3	5	5	5	4	4	3	4	5	3	4	3	3	3	2	3	4	5	5	5	3	3	2	4	2	4	5	5	5	4	4	3	3	4.66667	4.33333	3.8	2.66667	4.4	2.8	4.6
1	2	1	1	1	4	3	3	3	4	4	4	4	3	3	2	4	4	3	3	5	3	5	5	4	4	4	4	2	4	4	5	4	3	3	4	5	5	5	5	3	4	3	3.5	3.33333	3.6	4.66667	3.6	3.8	4.8
1	1	4	1	2	2	1	1	1	2	2	3	2	2	3	1	3	1	2	2	2	2	1	2	1	2	1	1	1	3	1	2	2	2	2	4	2	3	3	3	3	2	3	1.5	2.33333	1.8	1.33333	1.6	1.8	3
1	3	1	3	1	3	3	3	2	4	2	3	2	1	1	1	3	3	2	2	1	2	2	3	2	3	1	2	2	1	3	3	2	1	1	2	3	3	1	3	3	4	4	2.83333	1.83333	2	2.33333	1.8	2	2.4
1	2	2	2	1	5	3	3	4	4	5	4	4	3	3	3	3	5	4	5	5	5	4	3	3	4	5	4	4	4	3	3	2	3	3	4	3	3	4	5	5	4	3	4	3.33333	4.8	3.33333	4.2	2.8	3.8
1	1	2	2	1	2	2	3	3	3	2	1	3	3	1	3	1	3	2	2	3	2	2	3	2	4	3	2	4	4	2	2	3	2	4	1	3	1	2	1	2	3	1	2.5	2	2.4	2.33333	3.4	2.6	1.6
1	3	1	4	1	3	2	3	4	4	3	5	4	4	5	4	3	3	3	2	3	3	4	5	4	4	4	4	4	5	5	5	4	5	4	3	4	5	4	4	5	4	3	3.16667	4.16667	2.8	4.33333	4.2	4.6	4
1	3	1	1	1	5	5	3	3	5	5	3	5	3	5	4	4	5	4	4	4	4	2	3	2	5	5	4	5	5	4	5	5	3	4	4	4	4	4	4	4	3	5	4.33333	4	4.2	2.33333	4.8	4.2	4
1	2	3	4	1	3	4	4	5	3	5	4	4	4	5	4	3	4	4	4	5	4	5	3	3	3	3	4	4	4	5	5	5	4	5	4	5	4	5	3	5	5	3	4	4	4.2	3.66667	3.6	4.8	4.2
1	3	1	2	1	3	3	1	2	3	2	1	1	1	3	3	2	4	3	3	3	3	3	2	1	1	3	2	3	1	2	2	1	2	3	2	3	1	2	2	2	2	1	2.33333	1.83333	3.2	2	2	2	2
1	3	1	4	1	1	1	1	1	3	1	3	4	3	2	2	3	1	1	1	2	1	3	4	2	2	3	2	3	3	3	4	3	2	2	1	1	1	2	2	3	2	3	1.33333	2.83333	1.2	3	2.6	2.8	1.4
2	1	1	2	1	5	3	5	3	3	5	5	4	4	4	4	4	4	4	3	4	4	4	4	4	3	4	4	4	4	5	3	5	5	4	4	5	4	3	3	3	4	2	4	4.16667	3.8	4	3.8	4.4	3.8
1	1	1	1	1	3	4	5	3	3	3	5	5	5	5	4	5	5	5	3	4	5	2	2	2	4	5	4	4	3	3	2	4	3	3	3	2	2	3	2	4	4	5	3.5	4.83333	4.4	2	4	3	2.4
1	3	4	3	1	4	4	5	4	5	5	4	5	4	3	3	2	3	2	4	4	2	3	4	4	5	3	5	5	5	3	3	4	3	4	3	4	3	4	4	3	4	5	4.5	3.5	3	3.66667	4.6	3.4	3.6
[truncated: 1 more columns]
